# Supplementary material for: Unraveling the evolutionary origin of the complex Nuclear Receptor Element (cNRE), a cis-regulatory module required for preferential expression in the atrial chamber
Source: Commun Biol. 2024 Apr 4;7:371. doi: 10.1038/s42003-024-05972-6 (PMC10995137; doi:10.1038/s42003-024-05972-6)
Supplement: Supplementary file 4 — Supplementary Data 1 [file 42003_2024_5972_MOESM4_ESM.xlsx]

## Sheet: Sheet1
SMyHC III Atrial	SMyHC III Non-atrial		Mut C Atrial	Mut C Non-atrial		SMyHC III Delta cNRE ATRIAL	SMyHC III Delta cNRE Non-atrial		Mut B Atrial	MUT B Non-atrial
857.096	47.6404		29.0159	7.86761		12.3776	13.2185		452.486	18.0762
940.602	38.3101		24.6264	6.34894		17.6212	32.5527		264.723	14.3715
774.825	26.1113		30.2208	6.8932		14.018	27.4922		305.606	18.6249
857.461	42.4616		13.9766	2.04413		11.8065	36.1362		382.185	19.4686
756.048	22.9444		9.67678	2.73734		10.1171	21.824		173.611	21.62
1188.8	42.7523		7.07803	3.62338		15.2403	28.9177		699.931	48.1804
1121.28	23.587		14.4428	4.46148		16.0286	27.685		817.987	41.8011
733.12	8.07843		8.17687	2.68151		7.91396	15.0383		765.596	33.4993
791.941	34.8199		7.17215	3.24438		5.44298	16.2594		1165.59	37.8068
1441.47	27.8403		12.4097	5.11081		5.79123	11.7195		806.855	77.1936
646.949	34.6868		18.5553	7.56436		4.85041	11.4481		868.828	24.3876
1161.16	39.9316		14.4161	5.51944		7.81139	15.5918		132.538	20.3259
856.61	32.0101		17.9887	7.40764		6.29917	9.43195		367.489	11.4304
694.716	21.2823		19.7764	6.74736		2.70229	8.91328		81.043	35.3142
921.12	32.5679		10.8792	5.47049		4.82783	5.30437		112.497	16.1828
865.614	21.0596					3.41818	14.0089		396.509	24.9062
803.434	33.3412								342.913	22.8776
998.252	32.7777								394.9	16.0906
									460.782	29.9116
									372.37	10.1295
									437.498	23.1493
									50.673	35.0368
									374.523	41.4755
									394.649	41.0869
									685.288	77.2975
									693.611	25.144
									600.069	52.7036
									490.508	21.4365
									93.3126	14.0125
									45.5441	27.0345
									56.6904	24.416
									123.29	23.9992
									74.5381	39.7099
									60.7181	30.8385
									151.498	34.7789
									75.6094	27.0282
									85.15	8.03644
									36.0603	2.84131
