# Supplementary material for: Unraveling the evolutionary origin of the complex Nuclear Receptor Element (cNRE), a cis-regulatory module required for preferential expression in the atrial chamber
Source: Commun Biol. 2024 Apr 4;7:371. doi: 10.1038/s42003-024-05972-6 (PMC10995137; doi:10.1038/s42003-024-05972-6)
Supplement: Supplementary file 5 — Supplementary Data 2 [file 42003_2024_5972_MOESM5_ESM.xlsx]

## Sheet: Sheet1
MYH6	MYH7B	MYH7	MYH7-like	Species	NCBI Taxonomy
XP_006261248.1	XP_006258441.1	-	-	Alligator mississippiensis	Archosauria; Crocodylia; Alligatoridae; Alligatorinae; Alligator
XP_006036568.1	XP_006038687.1	XP_006036570.1	-	Alligator sinensis	Archosauria; Crocodylia; Alligatoridae; Alligatorinae; Alligator
NXV79558.1	-	-	-	Atlantisia rogersi	Archosauria; Dinosauria; Saurischia; Theropoda; Coelurosauria; Aves; Neognathae; Gruiformes; Rallidae; Atlantisia
-	OXB58251.1	OXB53118.1	-	Callipepla squamata	Archosauria; Dinosauria; Saurischia; Theropoda; Coelurosauria; Aves; Neognathae; Galloanserae; Galliformes; Odontophoridae; Callipepla
KFO99078.1	KFO97956.1	-	-	Calypte anna	Archosauria; Dinosauria; Saurischia; Theropoda; Coelurosauria; Aves; Neognathae; Caprimulgimorphae; Apodiformes; Trochilidae; Calypte
-	XP_042690442.1	-	XP_042665271.1	Centrocercus urophasianus	Archosauria; Dinosauria; Saurischia; Theropoda; Coelurosauria; Aves; Neognathae; Galloanserae; Galliformes; Phasianidae; Tetraoninae; Centrocercus
-	-	-	AAC59911.1	Coturnix coturnix	Archosauria; Dinosauria; Saurischia; Theropoda; Coelurosauria; Aves; Neognathae; Galloanserae; Galliformes; Phasianidae; Perdicinae; Coturnix
-	XP_015736832.1	-	XP_015736277.1	Coturnix japonica	Archosauria; Dinosauria; Saurischia; Theropoda; Coelurosauria; Aves; Neognathae; Galloanserae; Galliformes; Phasianidae; Perdicinae; Coturnix
-	XP_019395240.1	-	-	Crocodylus porosus	Archosauria; Crocodylia; Longirostres; Crocodylidae; Crocodylus
KFO81747.1	KFO79505.1	-	-	Cuculus canorus	Archosauria; Dinosauria; Saurischia; Theropoda; Coelurosauria; Aves; Neognathae; Cuculiformes; Cuculidae; Cuculus
-	XP_035404359.1	XP_035428248.1	-	Cygnus atratus	Archosauria; Dinosauria; Saurischia; Theropoda; Coelurosauria; Aves; Neognathae; Galloanserae; Anseriformes; Anatidae; Anserinae; Cygnus
-	NP_989918.3	-	XP_015151150.1	Gallus gallus	Archosauria; Dinosauria; Saurischia; Theropoda; Coelurosauria; Aves; Neognathae; Galloanserae; Galliformes; Phasianidae; Phasianinae; Gallus
-	XP_042739577.1	-	XP_042735411.1	Lagopus leucura	Archosauria; Dinosauria; Saurischia; Theropoda; Coelurosauria; Aves; Neognathae; Galloanserae; Galliformes; Phasianidae; Tetraoninae; Lagopus
-	-	-	XP_019467434.1	Meleagris gallopavo	Archosauria; Dinosauria; Saurischia; Theropoda; Coelurosauria; Aves; Neognathae; Galloanserae; Galliformes; Phasianidae; Meleagridinae; Meleagris
-	XP_021272103.1	-	XP_021271714.1	Numida meleagris	Archosauria; Dinosauria; Saurischia; Theropoda; Coelurosauria; Aves; Neognathae; Galloanserae; Galliformes; Numididae; Numida
-	-	XP_009935846.1	-	Opisthocomus hoazin	Archosauria; Dinosauria; Saurischia; Theropoda; Coelurosauria; Aves; Neognathae; Opisthocomiformes; Opisthocomidae; Opisthocomus
-	XP_031458980.1	XP_031466386.1	XP_031447859.1	Phasianus colchicus	Archosauria; Dinosauria; Saurischia; Theropoda; Coelurosauria; Aves; Neognathae; Galloanserae; Galliformes; Phasianidae; Phasianinae; Phasianus
XP_009678202.1	XP_009676758.1	-	-	Struthio camelus australis	Archosauria; Dinosauria; Saurischia; Theropoda; Coelurosauria; Aves; Palaeognathae; Struthioniformes; Struthionidae; Struthio;
XP_030121584.3	XP_041576100.1	XP_030121579.3	-	Taeniopygia guttata	Archosauria; Dinosauria; Saurischia; Theropoda; Coelurosauria; Aves; Neognathae; Passeriformes; Passeroidea; Estrildidae; Estrildinae; Taeniopygia
XP_010209579.1	XP_010226284.1	-	-	Tinamus guttatus	Archosauria; Dinosauria; Saurischia; Theropoda; Coelurosauria; Aves; Palaeognathae; Tinamiformes; Tinamidae; Tinamus
NWU94383.1	NWU99693.1	-	-	Upupa epops	Archosauria; Dinosauria; Saurischia; Theropoda; Coelurosauria; Aves; Neognathae; Upupiformes; Upupidae; Upupa
