# Supplementary material for: Unraveling the evolutionary origin of the complex Nuclear Receptor Element (cNRE), a cis-regulatory module required for preferential expression in the atrial chamber
Source: Commun Biol. 2024 Apr 4;7:371. doi: 10.1038/s42003-024-05972-6 (PMC10995137; doi:10.1038/s42003-024-05972-6)
Supplement: Supplementary file 6 — Supplementary Data 3 [file 42003_2024_5972_MOESM6_ESM.xlsx]

## Sheet: Table_S2_JEC_cNRE-like-hits ver
# blastn
# Iteration: 0
# Query: C_coturnix_cNRE_5'
# RID: 8JHPZFXY01N
# Database: GPIPE/10020/100/ref_top_level GPIPE/1002788/RS_2023_03/ref_top_level GPIPE/10029/104/ref_top_level GPIPE/10036/103/ref_top_level GPIPE/10041/101/ref_top_level GPIPE/10047/100/ref_top_level GPIPE/100784/100/ref_top_level GPIPE/10089/101/ref_top_level GPIPE/100897/RS_2023_02/ref_top_level GPIPE/10090/109/ref_top_level GPIPE/10093/101/ref_top_level GPIPE/10116/108/ref_top_level GPIPE/101…
# Fields: query acc.ver, subject acc.ver, % identity, alignment length, mismatches, gap opens, q. start, q. end, s. start, s. end, evalue, bit score
# 29 hits found
query acc.ver	subject acc.ver	% identity	alignment length	mismatches	gap opens	q. start	q. end	s. start	s. end	evalue	bit score	accession	description	scientific name
C_coturnix_cNRE_5'	NW_025965272.1	90.625	32	3	0	1	32	1023280	1023311	0.11	45.5	NW_025965272.1	Myodes glareolus unplaced genomic scaffold, Bank_vole1_10x scf_193	Myodes glareolus
C_coturnix_cNRE_5'	NW_006779016.1	96.552	29	0	1	3	31	92070	92097	0.11	45.5	NW_006779016.1	Lipotes vexillifer unplaced genomic scaffold, Lipotes_vexillifer_v1 scaffold161	Lipotes vexillifer
C_coturnix_cNRE_5'	NC_034593.1	93.103	29	2	0	3	31	99321399	99321371	0.11	44.6	NC_034593.1	Mus pahari chromosome 4, PAHARI_EIJ_v1.1	Mus pahari
C_coturnix_cNRE_5'	NC_052070.1	90.323	31	3	0	1	31	39181828	39181798	0.39	43.7	NC_052070.1	Tachyglossus aculeatus isolate mTacAcu1 chromosome 5, mTacAcu1.pri	Tachyglossus aculeatus
C_coturnix_cNRE_5'	NC_052070.1	90.323	31	3	0	1	31	39181858	39181828	0.39	43.7	NC_052070.1	Tachyglossus aculeatus isolate mTacAcu1 chromosome 5, mTacAcu1.pri	Tachyglossus aculeatus
C_coturnix_cNRE_5'	NW_005855803.1	90.323	31	3	0	2	32	147897	147927	0.39	43.7	NW_005855803.1	Pelodiscus sinensis isolate Daiwa-1 unplaced genomic scaffold, PelSin_1.0 scaffold1198	Pelodiscus sinensis
C_coturnix_cNRE_5'	NC_059451.1	93.333	30	1	1	1	29	45618882	45618911	0.39	42.8	NC_059451.1	Salmo salar chromosome ssa10, Ssal_v3.1	Salmo salar
C_coturnix_cNRE_5'	NC_059451.1	93.333	30	1	1	1	29	45619026	45619055	0.39	42.8	NC_059451.1	Salmo salar chromosome ssa10, Ssal_v3.1	Salmo salar
C_coturnix_cNRE_5'	NC_059451.1	93.333	30	1	1	1	29	45619110	45619139	0.39	42.8	NC_059451.1	Salmo salar chromosome ssa10, Ssal_v3.1	Salmo salar
C_coturnix_cNRE_5'	NC_050449.1	92.857	28	2	0	3	30	100474174	100474201	0.39	42.8	NC_050449.1	Onychomys torridus chromosome 7, mOncTor1.1	Onychomys torridus
C_coturnix_cNRE_5'	NC_044032.1	93.333	30	1	1	3	31	81754250	81754221	0.39	42.8	NC_044032.1	Microcaecilia unicolor chromosome 2, aMicUni1.1	Microcaecilia unicolor
C_coturnix_cNRE_5'	NC_034604.1	93.333	30	1	1	3	31	29315040	29315069	0.39	42.8	NC_034604.1	Mus pahari chromosome 15, PAHARI_EIJ_v1.1	Mus pahari
C_coturnix_cNRE_5'	NC_064851.1	93.333	30	1	1	3	31	152555220	152555191	0.39	42.8	NC_064851.1	Suncus etruscus isolate mSunEtr1 chromosome 4, mSunEtr1.pri.cur	Suncus etruscus
C_coturnix_cNRE_5'	NC_068448.1	93.333	30	1	1	2	31	13755713	13755685	0.39	42.8	NC_068448.1	Oncorhynchus keta strain PuntledgeMale-10-30-2019 chromosome 28, Oket_V2	Oncorhynchus keta
C_coturnix_cNRE_5'	NW_013659738.1	93.333	30	1	1	3	31	152317	152288	0.39	42.8	NW_013659738.1	Thamnophis sirtalis isolate EDBJR-23777 unplaced genomic scaffold, Thamnophis_sirtalis-6.0 Scaffold2058	Thamnophis sirtalis
C_coturnix_cNRE_5'	NC_040888.1	90.625	32	2	1	1	31	735253	735222	1.4	41.9	NC_040888.1	Betta splendens chromosome 8, fBetSpl5.3	Betta splendens
C_coturnix_cNRE_5'	NW_026535873.1	90.625	32	2	1	1	31	1603936	1603905	1.4	41.9	NW_026535873.1	Melozone crissalis strain CALT ecotype California unplaced genomic scaffold, PUWL_Pcris_2 ptg000096l_1	Melozone crissalis
C_coturnix_cNRE_5'	NC_052072.1	90.625	32	2	1	1	31	21057436	21057405	1.4	41.9	NC_052072.1	Tachyglossus aculeatus isolate mTacAcu1 chromosome 7, mTacAcu1.pri	Tachyglossus aculeatus
C_coturnix_cNRE_5'	NC_050606.1	90	30	3	0	1	30	6156348	6156319	1.4	41.9	NC_050606.1	Megalops cyprinoides isolate fMegCyp1 chromosome 24, fMegCyp1.pri	Megalops cyprinoides
C_coturnix_cNRE_5'	NC_040246.1	90.625	32	2	1	1	31	22853239	22853208	1.4	41.9	NC_040246.1	Xiphophorus couchianus chromosome 19, X_couchianus-1.0	Xiphophorus couchianus
C_coturnix_cNRE_5'	NW_009902148.1	90	30	3	0	2	31	2080	2109	1.4	41.9	NW_009902148.1	Opisthocomus hoazin isolate BGI_N306 unplaced genomic scaffold, ASM69207v1 scaffold3446	Opisthocomus hoazin
C_coturnix_cNRE_5'	NC_000006.12	90	30	3	0	1	30	77702212	77702183	1.4	41.9	NC_000006.12	Homo sapiens chromosome 6, GRCh38.p14 Primary Assembly	Homo sapiens
C_coturnix_cNRE_5'	NW_020948983.1	93.548	31	0	2	3	31	31047335	31047365	1.4	41	NW_020948983.1	Vombatus ursinus unplaced genomic scaffold, bare-nosed wombat genome assembly UNPS02009205.1	Vombatus ursinus
C_coturnix_cNRE_5'	NC_067467.1	87.5	32	4	0	1	32	472455	472424	1.4	41	NC_067467.1	Hippocampus zosterae strain Florida chromosome 17, ASM2543408v3	Hippocampus zosterae
C_coturnix_cNRE_5'	NC_071644.1	87.5	32	4	0	1	32	3387478	3387447	1.4	41	NC_071644.1	Dryobates pubescens isolate bDryPub1 chromosome 33, bDryPub1.pri	Dryobates pubescens
C_coturnix_cNRE_5'	NW_023010746.1	93.103	29	1	1	2	30	430785	430812	1.4	41	NW_023010746.1	Pantherophis guttatus isolate EG266 unplaced genomic scaffold, UNIGE_PanGut_3.0 Super-Scaffold_178	Pantherophis guttatus
C_coturnix_cNRE_5'	NW_005364596.1	87.5	32	4	0	1	32	549466	549435	1.4	41	NW_005364596.1	Myotis brandtii unplaced genomic scaffold, ASM41265v1 scaffold38	Myotis brandtii
C_coturnix_cNRE_5'	NW_012290946.1	92.593	27	2	0	3	29	4101	4127	1.4	41	NW_012290946.1	Dipodomys ordii isolate 6190 unplaced genomic scaffold, Dord_2.0 Scaffold1000007329	Dipodomys ordii
C_coturnix_cNRE_5'	NW_012300179.1	92.593	27	2	0	3	29	1835	1809	1.4	41	NW_012300179.1	Dipodomys ordii isolate 6190 unplaced genomic scaffold, Dord_2.0 Scaffold1000016562	Dipodomys ordii
