# Supplementary material for: Unraveling the evolutionary origin of the complex Nuclear Receptor Element (cNRE), a cis-regulatory module required for preferential expression in the atrial chamber
Source: Commun Biol. 2024 Apr 4;7:371. doi: 10.1038/s42003-024-05972-6 (PMC10995137; doi:10.1038/s42003-024-05972-6)
Supplement: Supplementary file 7 — Supplementary Data 4 [file 42003_2024_5972_MOESM7_ESM.txt]

>XP_019395240.1 PREDICTED: myosin-7B [Crocodylus porosus]
MSMLDMTEFGEAAEYLRKSYTEQLKLQTIPFDGKKRAWIPDEKEAYLEIEIKESSGGKVT
VETTRVVKEDDIQQMNPPKFDMIEDMAMLTHLNEASVLYNLKRRYSHWMIYTYSGLFCVT
INPYKWLPVYTPPVVAVYKGKRRSEVPPHIYSIADNAYNDMLRNRENQSMLITGESGAGK
TVNTKRVIQYFAIVAALGDTPGKKTGPATKGTLEDQIIEANPAMEAFGNAKTLRNDNSSR
FGKFIRIHFGPSGKLASADIDIYLLEKSRVIFQQPGERSYHIYYQILSGKKPELQDMLLL
SLNPYDYHFCSQGVTTVDNLDDGEELMATDHAMDILGFSNDEKYGCYKIVGAIMHFGNMK
FKQKQREEQAEADGTESADKAAYLMGISSADLIKGLLHPRVKVGNEYVTKGQNVEQVVYA
VGALAKATYDRMFKWLVTRINRTLDTRLARQFFIGVLDIAGFEIFEYNSFEQLCINFTNE
KLQQFFNHHMFVLEQEEYKKEGIEWVFIDFGLDLQACIDLIEKPLGILSILEEECMFPKA
SDMSFKAKLYDNHIGKSPNFQKPRDKRRKYEAHFELVHYAGVVPYNIIGWLDKNKDPLNE
TVVAIFQKSQNKLLSSVYENYVSATSEDPPKSGKEKRKKAASFQTVSQLHKENLNKLMTN
LRATQPHFVRCIIPNETKTPGAMDPFLVLHQLRCNGVLEGIRICRKGFPNRILYADFKQR
YRILNPAAIPDDKFVDSRKATEKLLSSLDLDHTQFKFGHTKVFFKAGLLGHLEEMRDERL
AKILTMLQARIRGRLMRIEYQKIISRRDALYTIQWNIRAFNVVKNWSWMKLFFKIKPLLR
SAQTEKEMATLKEEFQKLKEALEKSEAKRKELEEKQVTMIQEKNDLALQLQAEQDNLADA
EERCDLLIKTKIQLEAKVKELTERVEDEEEINSDLTSKKRKLEDECAELKKDIDDLEITL
AKVEKEKHATENKVKNLIEEMAALDEVIAKLTKEKKALQEAHQQALDDLQAEEDKVNTLT
KAKVKLEQQVDDLESSLEQEKKIRMDLERAKRKLEGDLKLTQESVMDLENDKQQLEEKLK
KKDFEMNQLNSRIEDQQVLEAQLQKKIKELQARIEELEEELEAERAARAKVEKQRAEVAR
ELEELSERLEEAGGATAIQLEMNKKREAEFLKLRRDLEEATLQHESTAAALRKKHADSVA
ELSEQIDNLQRVKQKLEKEKSEMKMEVDDLSSNIEYLTKNKANAEKLCRTYEDQLNEAKS
KVDELQRQLADVSTQRARLQTESGELSRLLEEKESFINQLTRGKTSFTQMIEELKRQLEE
ETKSKNALAHALQASRHDCDLLREQYEEEVEAKSELQRSLSKANAEVAQWRTKYETDAIQ
RTEELEEAKKKLAIRLQEAEEAVEAAHAKCSSLEKTKHRLQTEIEDLSIDLERANSAAAA
LDKKQRNFDRIIAEWKQKYEETQAELEASQKESRSLSTELFKLKNAYEESLDNLETLKRE
NKNLQEEIADLTDQISMSGKTIHELEKLKKTLECEKSEIQAALEEAEGALEHEESKTLRI
QLELNQVKADVDRKLAEKDEEFENLRRNHQRAMDSMQATLDAEAKARNEAIRLRKKMEGD
LNEMEIQLSHANRQAAEAQKMVRQLQSQIKDLQIELDDTMRHNDDLKEQAAALERRNNLL
LAEVEELRAALEQAERGRKLAEQELLEATERVNLLHSQNTGLINQKKKMEADIAQLTTEV
EEAVQECRNAEEKAKKAITDAAMMAEELKKEQDTSAHLERMKKNMEQTIKDLQMRLDEAE
QIALKGGKKQIQKLEARVRELEGELDTEQKKTAEAQKGIRKYERRIKELTYQTEEDRKNL
ARMQDLIDKLQTKVKSYKRQYEEAEQQANSNLVKYRKVQHELDDAEERADIAETQVNKLR
SRSR--EVVITSKHE
>XP_006038687.1 myosin-7B isoform X4 [Alligator sinensis]
MSMLDMTEFGEAAEYLRKSYTEQLKLQTIPFDGKKRAWIPDEKEAYLEIEIKESSGGKVI
VETTRVVKEDDMQQMNPPKFDMIEDMAMLTHLNEASVLYNLKRRYSHWMIYTYSGLFCVT
INPYKWLPVYTAPVVAVYKGKRRSEVPPHIYSIADNAYNDMLRNRENQSMLITGESGAGK
TVNTKRVIQYFAIVAALGDTPGKKTAPATKGTLEDQVIEANPAMEAFGNAKTLRNDNSSR
FGKFIRIHFGPSGKLASADIDIYLLEKSRVIFQQPGERSYHIYYQILSGKKPELQDMLLL
SLNPYDYHFCSQGVTTVDNLDDGEELMATDHAMDILGFSNDEKYGCYKIVGAIMHFGNMK
FKQKQREEQAEADGTESADKAAYLMGISSADLIKGLLHPRVKVGNEYVTKGQNVEQVVYA
VGALAKATYDRMFKWLVTRINRTLDTKLARQFFIGVLDIAGFEIFEYNSFEQLCINFTNE
KLQQFFNHHMFVLEQEEYKKEGIEWVFIDFGLDLQACIDLIEKPLGILSILEEECMFPKA
SDMSFKAKLYDNHIGKSPNFQKPRDKKRKYEAHFELVHYAGVVPYNIIGWLDKNKDPLNE
TVVAIFQKSQNKLLSAVYENYVSATSEDPPKSGKEKRKKAASFQTVSQLHKENLNKLMTN
LRATQPHFVRCIIPNETKTPGAMDPFLVLHQLRCNGVLEGIRICRKGFPNRILYADFKQR
YRILNPAAIPDDKFVDSRKATEKLLSSLDLDHTQFKFGHTKVFFKAGLLGHLEEMRDERL
AKILTMLQARIRGRLMRIEYQKIISRRDALYTIQWNIRAFNVVKNWSWMKLFFKIKPLLR
SAQTEKEMATMKEEFQKLKEALEKSEAKRKELEEKQVTMIQEKNDLALQLQAEQDNLADA
EERCDLLIKAKIQLEAKVKELTERVEDEEEINSDLTSKKRKLEDECAELKKDIDDLEITL
AKVEKEKHATENKVKNLIEEMAALDEVIAKLTKEKKALQEAHQQALDDLQAEEDKVNTLT
KAKVKLEQQVDDLESSLEQEKKIRMDLERAKRKLEGDLKLTQESVMDLENDKQQLEEKLK
KKDFEMNQLNSRIEDQQVLEAQLQKKIKELQARIEELEEELEAERAARAKVEKQRAEVAR
ELEELSERLEEAGGATAIQLEMNKKREAEFLKLRRDLEEATLQHESTAAALRKKHADSVA
ELSEQIDNLQRVKQKLEKEKSEMKMEVDDLSSNIEYLTKNKANAEKLCRTYEDQLNEAKS
KVDELQRQLADVSTQRARLQTESGELSRLLEEKESFINQLTRGKTSFTQMIEELKRQLEE
ETKSKNALAHALQASRHDCDLLREQYEEEVEAKSELQRSLSKANAEVAQWRTKYETDAIQ
RTEELEEAKKKLAIRLQEAEEAVEAAHAKCSSLEKTKHRLQTEIEDLSIDLERANSAAAA
LDKKQRNFDRIIAEWKQKYEETQAELEASQKESRSLSTELFKLKNAYEESLDNLETLKRE
NKNLQEEIADLTDQISMSGKTIHELEKLKKTLECEKSEIQAALEEAEGALEHEESKTLRI
QLELNQVKADVDRKLAEKDEEFENLRRNHQRAMDSMQATLDAEAKARNEAIRLRKKMEGD
LNEMEIQLSHANRQAAEAQKMVRQLQSQIKDLQIELDDTMRHNDDLKEQAAALERRNNLL
LAEVEELRAALEQAERGRKLAEQELLEATERVNLLHSQNTGLINQKKKMEADIAQLTTEV
EEAVQECRNAEEKAKKAITDAAMMAEELKKEQDTSAHLERMKKNMEQTIKDLQMRLDEAE
QIALKGGKKQIQKLEARVRELEGELDTEQKKTAEAQKGIRKYERRIKELTYQTEEDRKNL
ARMQDLIDKLQTKVKSYKRQYEEAEQQANSNLVKYRKVQHELDDAEERADIAETQVNKLR
ARSR--EVVITSKHE
>XP_006258441.1 PREDICTED: myosin-7B isoform X1 [Alligator mississippiensis]
MSMLDMTEFGEAAEYLRKSYTEQLKLQTIPFDGKKRAWIPDEKEAYLEIEIKESSGGKVI
VETTRVVKEDDMQQMNPPKFDMIEDMAMLTHLNEASVLYNLKRRYSHWMIYTYSGLFCVT
INPYKWLPVYTAPVVAVYKGKRRSEVPPHIYSIADNAYNDMLRNRENQSMLITGESGAGK
TVNTKRVIQYFAIVAALGDTPGKKTAPATKGTLEDQVIEANPAMEAFGNAKTLRNDNSSR
FGKFIRIHFGPSGKLASADIDIYLLEKSRVIFQQPGERSYHIYYQILSGKKPELQDMLLL
SLNPYDYHFCSQGVTTVDNLDDGEELMATDHAMDILGFSNDEKYGCYKIVGAIMHFGNMK
FKQKQREEQAEADGTESADKAAYLMGISSADLIKGLLHPRVKVGNEYVTKGQNVEQVVYA
VGALAKATYDRMFKWLVTRINRTLDTKLARQFFIGVLDIAGFEIFEYNSFEQLCINFTNE
KLQQFFNHHMFVLEQEEYKKEGIEWVFIDFGLDLQACIDLIEKPLGILSILEEECMFPKA
SDMSFKAKLYDNHIGKSPNFQKPRDKKRKYEAHFELVHYAGVVPYNIIGWLDKNKDPLNE
TVVAIFQKSQNKLLSAVYENYVSATSEDPPKSGKEKRKKAASFQTVSQLHKENLNKLMTN
LRATQPHFVRCIIPNETKTPGAMDPFLVLHQLRCNGVLEGIRICRKGFPNRILYADFKQR
YRILNPAAIPDDKFVDSRKATEKLLSSLDLDHTQFKFGHTKVFFKAGLLGHLEEMRDERL
AKILTMLQARIRGRLMRIEYQKIISRRDALYTIQWNIRAFNVVKNWSWMKLFFKIKPLLR
SAQTEKEMATLKEEFQKLKEALEKSEAKRKELEEKQVTMIQEKNDLALQLQAEQDNLADA
EERCDLLIKAKIQLEAKVKELTERVEDEEEINSDLTSKKRKLEDECAELKKDIDDLEITL
AKVEKEKHATENKVKNLIEEMAALDEVIAKLTKEKKALQEAHQQALDDLQAEEDKVNTLT
KAKVKLEQQVDDLESSLEQEKKIRMDLERAKRKLEGDLKLTQESVMDLENDKQQLEEKLK
KKDFEMNQLNSRIEDQQVLEAQLQKKIKELQARIEELEEELEAERAARAKVEKQRAEVAR
ELEELSERLEEAGGATAIQLEMNKKREAEFLKLRRDLEEATLQHESTAAALRKKHADSVA
ELSEQIDNLQRVKQKLEKEKSEMKMEVDDLSSNIEYLTKNKANAEKLCRTYEDQLNEAKS
KVDELQRQLADVSTQRARLQTESGELSRLLEEKESFINQLTRGKTSFTQMIEELKRQLEE
ETKSKNALAHALQASRHDCDLLREQYEEEVEAKSELQRSLSKANAEVAQWRTKYETDAIQ
RTEELEEAKKKLAIRLQEAEEAVEAAHAKCSSLEKTKHRLQTEIEDLSIDLERANSAAAA
LDKKQRNFDRIIAEWKQKYEETQAELEASQKESRSLSTELFKLKNAYEESLDNLETLKRE
NKNLQEEIADLTDQISMSGKTIHELEKLKKTLECEKSEIQAALEEAEGALEHEESKTLRI
QLELNQVKADVDRKLAEKDEEFENLRRNHQRAMDSMQATLDAEAKARNEAIRLRKKMEGD
LNEMEIQLSHANRQAAEAQKMVRQLQSQIKDLQIELDDTMRHNDDLKEQAAALERRNNLL
LAEVEELRAALEQAERGRKLAEQELLEATERVNLLHSQNTGLINQKKKMEADIAQLTTEV
EEAVQECRNAEEKAKKAITDAAMMAEELKKEQDTSAHLERMKKNMEQTIKDLQMRLDEAE
QIALKGGKKQIQKLEARVRELEGELDTEQKKTAEAQKGIRKYERRIKELTYQTEEDRKNL
ARMQDLIDKLQTKVKSYKRQYEEAEQQANSNLVKYRKVQHELDDAEERADIAETQVNKLR
ARSR--EVVITSKHE
>XP_041576100.1 myosin-7B isoform X1 [Taeniopygia guttata]
MSLLDMSEFGEAAPYLRKSYTEQLKLQTIPFDGKKRAWIPDEKEAYIEVEIKESSGGKVT
VETTRVVKEDEVQPMNPPKFDMIEDMAMLTHLNEASVLYNLKRRYSHWMIYTYSGLFCVT
INPYKWLPVYTAPVVAAYKGKRRTEAPPHIYSIADNAYNDMLRNRENQSMLITGESGAGK
TVNTKRVIQYFAIVAALGDTPGKKLALATKGTLEDQIIEANPAMEAFGNAKTIRNDNSSR
FGKFIRIHFGPSGKLASADIDIYLLEKSRVIFQQPKERSYHIFYQILSGKKPELQDMLLL
SLNPYDYHFCSQGVTTVDNLDDGEELMATDHAMDILGFSNDEKYGCYKIVGAIMHFGNMK
FKQKQREEQAEADGTESADKAAYLMGISSADLIKGLLHPRVKVGNEYVTKGQNVEQVLYA
VGALAKATYDRMFKWLVTRINKTLDTKLARQFFIGVLDIAGFEIFDFNSFEQLCINFTNE
KLQQFFNHHMFVLEQEEYKKEGIEWVFIDFGLDLQACIDLIEKPMGILSILEEECMFPKA
SDMTFKSKLYDNHIGKSPNFQKPRDKKRKYEAHFEVVHYAGVVPYNIVGWLDKNKDPLNE
TVVSVFQKSQNKLLASLYENYVGSASEEPHKPGKEKRKKAASFQTVSQLHKENLNKLMTN
LRSTQPHFVRCIIPNETKTPGAMDSFLVLHQLRCNGVLEGIRICRKGFPNRILYADFKQR
YRILNPAAIPEDKFVDSRKATEKLLSSLELDRAQYKFGHTKVFFKAGLLGLLEEMRDERL
AKVLTMLQARIRGYLMRVEYQKIISRREALYTIQWNIRAFNAVKNWSWMKLFFKIKPLLK
SAQTEKEMSNLKEEFQKLKEALEKSEAKRKELEEKQVSMIQEKNDLALQLQAEQDNLADA
EERCDLLIKSKIQLEAKVKELMERVEDEEEMTSELTAKKRKLEDECAELKKDIDDLEITL
AKVEKEKHATENKVKNLIEEMAGLDEIIAKLTKEKKALQEAHQQALDDLQAEEDKVNTLT
KAKVKLEQQLDDLESSLEQEKKVRMDLERAKRKLEGDLKLSQESVMDLENDKQQLDEKLK
KKDFEISQLNSRIEDGQVMEAQLQKKIKEVQARVEELEEELEAERAARAKVEKQRAEVSR
ELEELSERLEEAGGSTATQLELSKKREAEFLKLRRDLEEATLQHEATAAALRKKHADSVA
ELGERIDSLQRVKQKLEKEKSEMKMEIDDLSSNVEYITKNKANAEKLCRTYEDQLNEAKA
KVDELQRQLTDVNAQRGRLQTENGELTRLLEEKESFINQLSRGKVSFTQSIEELKRQLEE
ETKSKNALAHALQASRHDCDLLREQYEEEVEAKSELQRTLSKANAEVAQWRTKYETDAIQ
RTEELEEAKKKLATRLQEAEEAVEAAHAKCSSLEKTKHRLQTEIEDLSVDLERANAACAA
LDKKQRNFDRILAEWKQKYEETQVELEASQKESRSLSTELFKLKNAYEESLDNLETLKRE
NKNLQEEIADLTDQISLGGKTIHELEKVKKVLESEKSDIQAALEEAEGALEHEESKTLRI
QLELNQIKSEMDRKLAEKDEEFENLRRNHQRAMDSMQASLDAEARAKNEAVRLRKKMEGD
LNEMEIQLNHANRQAAEFQKLARQLQAQIKDLQIELDDTQRHNDDLKEQVGALERRNNLL
LAEVEELRAALEQAERSRKLAEQELLEATERVTLLHSQNMGLINQKKKLEADVSQLSNEV
EDAVQECRNAEEKAKKAITDAAMMAEELKKEQDTSAHLERMKKNMEQTIKDLQMRLDEAE
QIALKGGKKQIQKLEARVRELEGELDAEQKKMAEAQKGIRKYERRIKELSYQAEEDRKNL
ARMQDLIDKLQSKVKSYKRQFEEAEQQANSNLVKYRKVQHELDDAEERADIAETQVNKLR
ARSR--DVVISKH--
>KFO97956.1 Myosin-7B, partial [Calypte anna]
--MLDMSEFGEAAEFLRKSYTEQLKLQTIPFDGKKRAWIPDEKEAYIEVEIKEISGGKVT
VETTRVVKEDDLQPMNPPKFDMIEDMAMLTHLNEASVLYNLKRRYSHWMIYTYSGLFCVT
INPYKWLPVYTAPVVAAYKGKRRSEAPPHIYSIADNAYNDMLRNRENQSMLITGESGAGK
TVNTKRVIQYFAIVAALGDTPGKKL-----GTLEDQIIEANPAMEAFGNAKTIRNDNSSR
FGKFIRIHFGPSGKLASADIDIYLLEKSRVIFQQPKERSYHIYYQILSGKKPELQDMLLL
SLNPYDYHFCSQGVTTVDNMDDGEELMATDHAMDILGFSNEEKSGCYKIVGAIMHFGNMK
FKQKQREEQAEADGTESADKAAYLMGVSSADLMKGLLHPRVKVGNEYVTKGQNVEQVVYG
VGALAKATYDRMFKWLVTRINKTLDTKLARQFFIGVLDIAGFEIFDFNSFEQLCINFTNE
KLQQFFNHHMFVLEQEEYKKEGIEWVFIDFGLDLQACIDLIEKPMGILSILEEECMFPKA
SDMSFKAKLYDNHIGKSPNFQKPRDKKRKYEAHFEVVHYAGVVPYNISGWLDKNKDPLNE
TVVTVFQKSQNKLLACLYENYVGSASEEPHKAGKEKRKKAASFQTVSQLHKENLNKLMTN
LRSTQPHFVRCIIPNETKTPGAMDAFLVLHQLRCNGVLEGIRICRKGFPNRILYADFKQR
YRILNPAAIPDDKFVDSRKATEKLLSSLELDNSQYKFGHTKVFFKAGLLGLLEEMRDERL
AKILTMLQARIRGHLMRIEYQKIISRREALYTIQWNIRAFNAVKNWSWMKLFFKIKPLLK
SAQTEKEMSNLKEEFQKLKEALEKSEAKRKELEEKQVSMIQEKNDLTLQLQAEQDNLADA
EERCDLLIKSKIQLEAKVKELTERLEDEEEMNSDLTAKRRKLEDECTELKKDIDDLEITL
AKVEKEKHATENKVKNLIEEMAALDEVIAKLTKEKKALQEAHQQALDDLQAEEDKVNTLT
KAKAKLEQQVDDLESSLEQEKKIRMDLERAKRKLEGDLKLTQESVMDLENDKQQLEEKLK
KKDFEVSQLNSRIEDGQVTEGQLQKKIKEVQARIEELEEELEAERAARAKVEKQRAEVSR
ELEELSERLEEAGGATSTQLEMNKKREAEFLKLRRDLEEATLQHEATAAALRKKHADSVA
ELSEQIDNLQRVKQKLEKEKSEMKMEVDDLSSNIEYLTKNKATAEKLCRTYEDQLSEAKS
KVDELQRQLTDVSTQRGRLQTENGELSRLLEEKESFINQLSRGKTSFTQTIEELKRQLEE
ETKSKNALAHALQASRHDCDLLREQYEEEVEAKSELQRNLSKANAEVAQWRTKYETDAIQ
RTEELEEAKKKLASRLQEAEEAVEAAHAKCSSLEKTKHRLQTEIEDLSVDLERANSACAA
LDKKQRNFDRILAEWKQKYEETQAELEASQKESRGLSTELFKLKNAYEESLDNLETLKRE
NKNLQEEIADLTDQISMSGKTIHELEKLKKALENEKSDIQAALEEAEGALEHEESKTLRI
QLELNQIKSDVDRKLAEKDEEIENLRRNHQRAMDSLQATLDAEARAKNEAVRLRKKMEGD
LNEMEIQLSHANRQAAEFQKMVRQLQAQIKDLQIELDDTQRHNDDLKEQAAALERRNNLL
LAEVEELRAALEQAERSRKLAEQELLDATERVNLLHSQNTGLINQKKKLEADISQLSGEV
EDPVQEFF-FEKKGKKAITDAAMMAEELKKEQDTSAHLERMKKNMEQTIKDLQMRLDEAE
QIALKGGKKQIQKLEARVRELEGELDSEQKKTAEAQKGIRKYERRIKELSY---------
---QDLIDKLQSKVKSYKRQFEEAEQQANSNLVKYRKVQHELDDAEERADIAETQVNKLR
ARTR--DVLISK---
>NWU99693.1 MYH7B protein, partial [Upupa epops]
--MLDMSEFGEAAEYLRKSYTEQLKLQTIPFDGKKRAWIPDEKEAYIEVEIKESSGGKVT
VETTRVVKEDDIQPMNPPKFDMIEDMAMLTHLNEASVLYNLKRRYSHWMIYTYSGLFCVT
INPYKWLPVYTAPVVAAYKGKRRTEAPPHIYSIADNAYNDMLRNRENQSMLITGESGAGK
TVNTKRVIQYFAIVAALGDTPGKKLPLLFVGTLEDQIIEANPAMEAFGNAKPIRNDNSSR
FGKFIRIHFGPSGKLASADIDIYLLEKSRVIFQQPKERSYHIYYQILSGKKPELQDMLLL
SLNPYDYHFCSQGVTTVDNMDDGEELMATDHAMDILGFSNDEKYGCYKIVGAIMHFGNMK
FKQKQREEQAEADGTESADKAAYLMGVSSADLIKGLLHPRVKVGNEYVTKGQNVEQVVYA
VGALAKATYDRMFKWLVTRINKTLDTKLARQFFIGVLDIAGFEIFDFNSFEQLCINFTNE
KLQQFFNHHMFVLEQEEYKKEGIEWVFIDFGLDLQACIDLIEKPMGILSILEEECMFPKA
SDMSFKAKLYDNHSGKSPNFQKPRDKKRKYEAHFELVHYAGVVPYNIAGWLDKNKDPLNE
TVVSVFQKAQNKLLASLYENYVGSTSDEPHKPGKEKRKKAASFQTVSQLHKENLNKLMTN
LRSTQPHFVRCIIPNETKTPGAMDAFLVLHQLRCNGVLEGIRICRKGFPNRILYADFKQR
YRILNPAAIPDDKFVDSRKATEKLLSSLELDHSQYKFGHTKVFFKAGLLGLLEEMRDERL
AKILTMLQARIRGHLMRVEYQKIISRREALYTIQWNIRAFNAVKNWSWMKLFFKIKPLLK
SAQTEKEMSNLKEEFQKLKEALEKSEAKRKELEEKQVSMIQEKNDLSLQLQAEQDNLADA
EERCDLLIKSKIQLEAKVKELTERLEDEEEMNSDLTAKKRKLEDECAELKKDIDDLEITL
AKVEKEKHATENKVKNLIEEMAALDEVIAKLTKEKKALQEAHQQALDDLQAEEDKVNTLT
KAKVKLEQQVDDLESSLEQEKKLRMDLERAKRKLEGDLKLTQESIMDLENDKQQLEEKLK
KKDFEMSQLNSRIEDGQVTEAQLQKKIKELQARIEELEEELEAERAARAKVEKQRAEVSR
ELEELSERLEEAGGATATQLEMNKKREAEFLKLRRDLEEATLQHESTAAALRKKHADSVA
ELSEQIDNLQRVKQKLEKEKSEMKMEVDDLSSNIEYLTKNKANAEKLCRTYEDQLNEAKS
KVDELQRQLTDMSTQRGRLQTENGELSRLLEEKESFINQLSRGKTSFTQNIEELKRQLEE
ETKSKNALAHALQASRHDCDLLREQYEEEVEAKSELQRNLSKANAEVAQWRTKYETDAIQ
RTEELEEAKKKLAIRLQEAEEAVEAAHAKCSSLEKTKHRLQTEIEDLSVDLERANSACAA
LDKKQRNFDRILAEWKQKYEETQAELEASQKESRSLSTELFKLKNAYEESLDNLETLKRE
NKNLQEEIADLTDQITMSGKTIHELEKLKKALESEKSDIQAALEEAEGALEHEESKTLRI
QLELNQIKADVDRKLAEKDEEIENLRRNHQRAMDAMQATLDAEARAKNEAVRLRKKMEGD
LNEMEIQLSHANRQAAEFQKLGRQLQAQLKDVQIELDDTQRQNDDLKEQAAALERRNNLL
LAEVEELRAALEQAERSRKLAEQELLEATERVNLLHSQNTGLINQKKKLESDISQLSGEV
EDAVQECRNAEEKAKKAITDAAMMAEELKKEQDTSAHLERMKKNMEQTIKDLQMRLDEAE
QIALKGGKKQIQKLEARVRELEGELDAEQKKMAEAQKGIRKYERRIKELSYQSEEDRKNL
TRMQDLIDKLQSKVKSYKRQFEEAEQQANTNLVKYRKVQHELDDAEERADIAETQVNKLR
ARTR--EAIISKV--
>KFO79505.1 Myosin-7B, partial [Cuculus canorus]
--MLDMSEFGEAAPYLRKSYTEQLKLQTIPFDGKKRAWIPDEKEAYIEVEIKESTGGKVT
VETTRVVKEDELQAMNPPKFDMIEDMAMLTHLNEASVLYNLKRRYSHWMIYTYSGLFCVT
INPYKWLPVYTAPVVAAYKGKRRSEAPPHIYSIADNAYNDMLRNRENQSMLITGESGAGK
TVNTKRVIQYFAIVAALGDAPGKKL-----GTLEDQIIEANPAMEAFGNAKTIRNDNSSR
FGKFIRIHFGPSGKLASADIDIYLLEKSRVIFQQPKERSYHIYYQILSGKKPELQDMLLL
SLNPYDYHFCSQGVTTVDNLDDGEELMATDHAMDILGFSNDEKYGSYKIVGAIMHFGNMK
FKQKQREEQAEADGTESADKAAYLMGISSADLIKGLLHPRVKVGNEYVTKGQNVEQVVYA
VGALAKATYDRMFKWLVTRINKTLDTKLARQFFIGVLDIAGFEIFDFNSFEQLCINFTNE
KLQQFFNHHMFVLEQEEYKKEGIEWVFIDFGLDLQACIDLIEKPLGILSILEEECMFPKA
SDMSFKAKLYDNHIGKSPNFQKPRDKKRKYEAHFELVHYAGVVPYNIVGWLDKNKDPLNE
TVVSVFQKSQNKLLASLYENYVGSTSDEPHKPGKEKRKKAASFQTVSQLHKENLNKLMTN
LRSTQPHFVRCIIPNETKTPGAMDAFLVLHQLRCNGVLEGIRICRKGFPNRILYADFKQR
YRILNPAAIPDDKFVDSRKATEKLLSSLELDHSQYKFGHTKVFFKAGLLGLLEEMRDERL
AKILTMLQARIRGHLMRIEYQKIISRREALYTIQWNIRAFNAVKNWSWMKLFFKIKPLLK
SAQTEKEMSNLKEEFQKLKEALEKSEAKRKELEEKQVSMIQEKNDLALQLQAEQDNLADA
EERCDLLIKSKIQLEAKVKELTERLEDEEEMNSDLTAKRRKLEDECAELKKDIDDLEITL
AKVEKEKHATENKVKNLIEEMAALDEIIAKLTKEKKALQEAHQQALDDLQAEEDKVNTLT
KAKGPLSPFILQLESSLEQEKKVRMDLERAKRKLEGDLKLTQESVMDLENDKQQLEEKLK
KKDFEMSQLNSRIEDGQVTEAQLQKKIKELQARIEELEEELEAERAARAKVEKQRAEVSR
ELEELSERLEEAGGATATQLEMNKKREAEFLKLRRDLEEATLQHESTAAALRKKHADSVA
ELSEQIDNLQRVKQKLEKEKSEMKMEVDDLSSNIEYLTKNKANAEKLCRTYEDQLSEAKS
KVDELQRQLNDVSTQRGRLQTENGELSRLLEEKESFINQLSRGKTSFTQNIEELKRQLEE
ETKSKNALAHALQASRHDCDLLREQYEEEVEAKSELQRNLSKANAEVAQWRTKYETDAIQ
RTEELEEAKKKLAIRLQEAEEAVEAAHAKCSSLEKTKHRLQTEIEDLSVDLERANSACAA
LDKKQRNFDRILAEWKQKYEETQAELEASQKESRSLSTELFKLKNAYEESLDNLETLKRE
NKNLQEEIADLTDQIGMSGKTIHELEKLKKALENEKSDIQAALEEAEGALEHEESKTLRI
QLELNQIKADVDRKLAEKDEEFENLRRNHQRAMDSMQATLDAEARAKNEAVRLRKKMEGD
LNEMEIQLSHANRQAAEFQKLVRQLQAQIKDLQIELDDTQRHNDDLKEQAAALERRNNLL
MAEVEELRAALEQAERSRKLAEQELLEATERVNLLHSQNTGLINQKKKLEADISQLSGEV
EDAVQECRNAEEKAKKAITDAAMMAEELKKEQDTSAHLERMKKNMEQTIKDLQMRLDEAE
QIALKGGKKQIQKLEARVRELEGELDMEQKKMAEAQKGIRKYERRIKEMSYQAEEDRKNL
TRMQDLIDKLQSKVKSYKRQFEEAEQQANSNLVKYRKVQHELDDAEERADIAETQVNKLR
ARTR--EV-------
>XP_015736832.1 LOW QUALITY PROTEIN: myosin-7B [Coturnix japonica]
MSMLDMSEFGEAAEYLRKSYTEQLKLQTIPFDGKKRAWIPDEKEAYIEVEIKESTGGKVT
VETTRVVKEDELQPMNPPKFDMIEDMAMLTHLNEASVLYNLKRRYSHWMIYTYSGLFCVT
INPYKWLPVYTAPVVAAYKGKRRSEAPPHIYSIADNAYNDMLRNRENQSMLITGESGAGK
TVNTKRVIQYFAIVAALGDTPGKKLALATKGTLEDQIIEANPAMEAFGNAKTIRNDNSSR
FGKFIRIHFGPSGKLASADIDIYLLEKSRVIFQQPKERSYHIYYQILSGKKPELQDMLLL
SLNPYDYHFCSQGVTTVDNLDDGEELMATDHAMDILGFSNDEKYGSYKIVGAIMHFGNMK
FKQKQREEQAEADGTESADKAAYLMGISSADLIKGLLHPRVKVGNEYVTKGQNVEQVVYA
VGALAKATYDRMFKWLVTRINKTLDTKLARQFFIGVLDIAGFEIFDFNSFEQLCINFTNE
KLQQFFNHHMFVLEQEEYKKEGIEWVFIDFGLDLQACIDLIEKPMGILSILEEECMFPKA
SDMSFKAKLYDNHLGKSPNFQKPRDKKRKYEAHFELVHYAGVVPYNIIGWLDKNKDPLNE
TVVSVFQKSQNKLLASLYENYVGSSSEEPHKPGKEKRKKAASFQTVSQLHKENLNKLMTN
LRSTQPHFVRCIIPNETKTPGAMDAFLVLHQLRCNGVLEGIRICRKGFPNRILYADFKQR
YRILNPAAIPDDKFVDSRKATEKLLSSLELDHSQYKFGHTKVFFKAGLLGLLEEMRDERL
AKILTMLQARIRGHLARIEYQKIISRREALYTIQWNIRAFNAVKNWSWMKLFFKIKPLLK
SAQTEKEMSNLKEEFQKLKEALEKSEAKRKELEEKQVSMIQEKNDLALQLQAEQDNLADA
EERCDLLIKSKIQLEAKVKELTERVEDEEEMNSDLTAKKRKLEDECAELKKDIDDLEITL
AKVEKEKHATENKVKNLIEEMAALDEIIAKLTKEKKALQEAHQQALDDLQAEEDKVNTLT
KAKVKLEQQVDDLESSLEQEKKIRMDLERAKRKLEGDLKLTQESVMDLENDKQQLEEKLK
KKDFEMSQLNSRIEDQQVTEAQLQKKIKELQARIEELEEELEAERAARAKVEKQRAEVSR
ELEELSERLEEAGGATSVQLELNKKREAEFLKLRRDLEEATLQHESTAAALRKKHADSVA
ELSEQIDNLQRVKQKLEKEKSEMKMEVDDLSSNIEYLTKNKANAEKLCRTYEDQLSEAKS
KVDELQRQLNDVSAQRGRLQTENGELSRLLEEKESFINQLSRGKTSFTQTIEELKRQLEE
ETKSKNALAHALQAARHDCDLLREQYEEEVEAKSELQRNLSKANAEVAQWRTKYETDAIQ
RTEELEEAKKKLAIRLQEAEEAVEAVNAKCSSLEKTKHRLQKEIEDLSVDLERANSACAA
LDKKQRNFDRILAEWKQKYEETQAELEASQKESRSLSTELFKLKNAYEESLDNLETLKRE
NKNLQEEIADLTDQISMSGKTIHELEKLKKALENEKSDIQAALEEAEGALEHEESKTLRI
QLELNQIKADVDRKLAEKDEEFENLRRNHQRAMDSMQATLDAEARAKNEAVRLRKKMEGD
LNEMEIQLSHANRQAAEFQKLGRQLQAQIKDLQIELDDTQRQNDDLKEQTAALERRNNLL
LAEVEELRAALEQAERSRKLAEQELLEATERVNLLHSQNTGLINQKKKLETDISQLSSEV
EDAVQECRNAEDKAKKAITDAAMMAEELKKEQDTSAHLERMKKNMEQTIKDLQMRLDEAE
QIALKGGKKQIQKLEARVRELEGELDAEQKKMAEAQKGIRKYERRIKELSYQTEEDRKNL
TRMQDLIDKLQSKVKSYKRQFEEAEQQANSNLAKFPRAQHMLDEAEERADTAESQXNKLR
ARTK--EVITFKHE-
>XP_035404359.1 myosin-7B [Cygnus atratus]
MSMLDMSEFGEAAEYLRKSYTEQLKLQTIPFDGKKRAWIPDEKEAYIEVEIKESSGGKVT
VETTRVVKEDELQPMNPPKFDMIEDMAMLTHLNEASVLYNLKRRYSHWMIYTYSGLFCVT
INPYKWLPVYTAPVVAAYKGKRRSEAPPHIYSIADNAYNDMLRNRENQSMLITGESGAGK
TVNTKRVIQYFAIVAALGDTPGKKLSIATKGTLEDQIIEANPAMEAFGNAKTIRNDNSSR
FGKFIRIHFGPSGKLASADIDIYLLEKSRVIFQQPKERSYHIYYQILSGKKPELQDMLLL
SLNPYDYHFCSQGVTTVDNLDDGEELMATDHAMDILGFSNDEKYGSYKIVGAIMHFGNMK
FKQKQREEQAEADGTESADKAAYLMGISSADLIKGLLHPRVKVGNEYVTKGQNVEQVVYA
VGALAKATYDRMFKWLVTRINKTLDTKLARQFFIGVLDIAGFEIFDFNSFEQLCINFTNE
KLQQFFNHHMFVLEQEEYKKEGIEWVFIDFGLDLQACIDLIEKPLGILSILEEECMFPKA
SDMSFKAKLYDNHIGKSPNFQKPRDKKRKYEAHFELVHYAGVVPYNIIGWLDKNKDPLNE
TVVSVFQKSQNKLLASLYENYVSSTSEESHKPGKEKRKKAASFQTVSQLHKENLNKLMTN
LRSTQPHFVRCIIPNETKTPGAMDAFLVLHQLRCNGVLEGIRICRKGFPNRILYADFKQR
YRILNPAAIPDDKFVDSRKATEKLLSSLELDHSQYKFGHTKVFFKAGLLGLLEEMRDERL
AKILTMLQARIRGHLMRIEYQKIISRREALYTIQWNIRAFNAVKNWSWMKLFFKIKPLLK
SAQTEKEMSNLKEEFQKLKEALEKSEAKRKELEEKQVSMIQEKNDLALQLQAEQDNLADA
EERCDLLIKSKIQLEAKVKELTERLEDEEEMNSDLTAKKRKLEDECAELKKDIDDLEITL
AKVEKEKHATENKVKNLIEEMAALDEIIAKLTKEKKALQEAHQQALDDLQAEEDKVNTLT
KAKVKLEQQVDDLESSLEQEKKIRMDLERAKRKLEGDLKLTQESVMDLENDKQQLEEKLK
KKDFEMSQLNSRIEDQQVIEAQLQKKIKELQARIEELEEELEAERAARAKVEKQRAEVSR
ELEELSERLEEAGGATAAQLEMNKKREAEFLKLRRDLEEATLQHESTAAALRKKHADSVA
ELSEQIDNLQRVKQKLEKEKSEMKMEVDDLSSNIEYLTKNKANAEKLCRTYEDQLSEAKS
KVDELQRQLTDVSTQRGRLQTENGELSRLLEEKESFINQLSRGKTSFTQNIEELKRQLEE
ETKSKNALAHALQASRHDCDLLREQYEEEVEAKSELQRNLSKANAEVAQWRTKYETDAIQ
RTEELEEAKKKLAIRLQEAEEAVEAAHAKCSSLEKTKHRLQTEIEDLSVDLERANSACAA
LDKKQRNFDRILAEWKQKYEETQAELEASQKESRSLSTELFKLKNAYEESLDNLETLKRE
NKNLQEEIADLTDQISMSGKTIHELEKLKKALESEKSDIQAALEEAEGALEHEESKTLRI
QLELNQIKADVDRKLAEKDEEFENLRRNHQRAMDSMQATLDAEARAKNEAVRLRKKMEGD
LNEMEIQLSHANRQAAEFQKLGRQLQAQIKDLQIELDDTQRQNDDLKEQAAALERRNNLL
LAEVEELRAALEQAERSRKLAEQELLEATERVNLLHSQNTGLINQKKKLETDISQLSSEV
EDAVQECRNAEEKAKKAITDAAMMAEELKKEQDTSAHLERMKKNMEQTIKDLQMRLDEAE
QIALKGGKKQIQKLEARVRELEGELDMEQKKMAEAQKGIRKYERRIKELTYQTEEDRKNL
TRMQDLIDKLQSKVKSYKRQFEEAEQQANSNLVKYRKVQHELDDAEERADIAETQVNKLR
ARTR--EAITSKLVN
>OXB58251.1 hypothetical protein ASZ78_011576 [Callipepla squamata]
MSMLDMSEFGEAAEYLRKSYTEQLKLQTIPFDGKKRAWIPDEKEAYIEVEIKESTGGKVT
VETTRVVKEDELQPMNPPKFDMIEDMAMLTHLNEASVLYNLKRRYSHWMIYTYSGLFCVT
INPYKWLPVYTAPVVAAYKGKRRSEAPPHIYSIADNAYNDMLRNRENQSMLITGESGAGK
TVNTKRVIQYFAIVAALGDTPGKKLALATKGTLEDQIIEANPAMEAFGNAKTIRNDNSSR
FGKFIRIHFGPSGKLASADIDIYLLEKSRVIFQQPKERSYHIYYQILSGKKPELQDMLLL
SLNPYDYHFCSQGVTTVDNLDDGEELMATDHAMDILGFSNDEKYGSYKIVGAIMHFGNMK
FKQKQREEQAEADGTESADKAAYLMGISSADLIKGLLHPRVKVGNEYVTKGQNVEQVVYA
VGALAKATYDRMFKWLVTRINKTLDTKLARQFFIGVLDIAGFEIFDFNSFEQLCINFTNE
KLQQFFNHHMFVLEQEEYKKEGIEWVFIDFGLDLQACIDLIEKPLGILSILEEECMFPKA
SDMSFKAKLYDNHLGKSPNFQKPRDKKRKYEAHFELVHYAGVVPYNIIGWLDKNKDPLNE
TVVSVFQKSQNKLLASLYENYVGSSSEEPHKPGKEKRKKAASFQTVSQLHKENLNKLMTN
LRSTQPHFVRCIIPNETKTPGAMDAFLVLHQLRCNGVLEGIRICRKGFPNRILYADFKQR
YRILNPAAIPDDKFVDSRKATEKLLSSLDLDHSQYKFGHTKVFFKAGLLGLLEEMRDERL
AKILTMLQARIRGHLMRIEYQKIISRREALYTIQWNIRAFNAVKNWSWMKLFFKIKPLLK
SAQTEKEMSNLKEEFQKLKEALEKSEAKRKELEEKQVSMIQEKNDLALQLQAEQDNLADA
EERCDLLIKSKIQLEAKVKEMTERLEDEEEMNSDLTAKKRKLEDECAELKKDIDDLEITL
AKVEKEKHATENKVKNLIEEMAALDEIIAKLTKEKKALQEAHQQALDDLQAEEDKVNTLT
KAKVKLEQQVDDLESSLEQEKKIRMDLERAKRKLEGDLKLTQESVMDLENDKQQLEEKLK
KKDFEMSQLNSRIEDQQVTEAQLQKKIKELQARIEELEEELEAERAARAKVEKQRAEVSR
ELEELSERLEEAGGATSAQLEMNKKREAEFLKLRRDLEEATLQHESTAAALRKKHADSVA
ELSEQIDNLQRVKQKLEKEKSEMKMEVDDLSSNIEYLTKNKANAEKLCRTYEDQLSEAKS
KVDELQRQLTDVSTQRGRLQTENGELSRLLEEKESFINQLSRGKTSFTQTIEELKRQLEE
ETKSKNALAHALQASRHDCDLLREQYEEEVEAKSELQRNLSKANAEVAQWRTKYETDAIQ
RTEELEEAKKKLAIRLQEAEEAVEAAHAKCSSLEKTKHRLQTEIEDLSVDLERANSACAA
LDKKQRNFDRILAEWKQKYEETQAELEASQKESRSLSTELFKLKNAYEESLDNLETLKRE
NKNLQEEIADLTDQISMSGKTIHELEKLKKALENEKSDIQAALEEAEGALEHEESKTLRI
QLELNQIKADVDRKLAEKDEEFENLRRNHQRAMDSMQATLDAEARAKNEAVRLRKKMEGD
LNEMEIQLSHANRQAAEFQKLGRQLQAQIKDLQIELDDTQRQNDDLKEQAAALERRNNLL
LAEVEELRAALEQAERSRKLAEQELLEATERVNLLHSQNTGLINQKKKLEADISQLSSEV
EDAVQECRNAEEKAKKAITDAAMMAEELKKEQDTSAHLERMKKNMEQTIKDLQMRLDEAE
QIALKGGKKQIQKLEARVRELEGELDMEQKKMAEAQKGIRKYERRIKELSYQTEEDRKNL
TRMQDLIDKLQSKVKSYKRQFEEAEQQANSNLVKYRKVQHELDDAEERADIAETQVNKLR
ARTR--EVITSKHE-
>XP_021272103.1 myosin-7B isoform X3 [Numida meleagris]
MSMLDMSEFGEAAEYLRKSYTEQLKLQTIPFDGKKRAWIPDEKEAYIEVEIKESTGGKVT
VETTRVVKEDELQPMNPPKFDMIEDMAMLTHLNEASVLYNLRRRYSHWMIYTYSGLFCVT
INPYKWLPVYTAPVVAAYKGKRRSEAPPHIYSIADNAYNDMLRNRENQSMLITGESGAGK
TVNTKRVIQYFAIVAALGDTPGKKVALATKGTLEDQIIEANPAMEAFGNAKTIRNDNSSR
FGKFIRIHFGPSGKLASADIDIYLLEKSRVIFQQPKERSYHIYYQILSGKKPELQDMLLL
SLNPYDYHFCSQGVTTVDNLDDGEELMATDHAMDILGFSNDEKYGSYKIVGAIMHFGNMK
FKQKQREEQAEADGTESADKAAYLMGISSADLIKGLLHPRVKVGNEYVTKGQNVEQVVYA
VGALAKATYDRMFKWLVARINKTLDTKLARQFFIGVLDIAGFEIFDYNSFEQLCINFTNE
KLQQFFNHHMFVLEQEEYKKEGIEWVFIDFGLDLQACIDLIEKPLGILSILEEECMFPKA
SDMSFKAKLYDNHLGKSPNFQKPRDKKRKYEAHFELVHYAGVVPYNIIGWLDKNKDPLNE
TVVAVFQKSQNKLLASLYENYVGSSSEEPHKPGKEKRKKAASFQTVSQLHKENLNKLMTN
LRSTQPHFVRCIIPNETKTPGAMDAFLVLHQLRCNGVLEGIRICRKGFPNRILYADFKQR
YRILNPAAIPDDKFVDSRKATEKLLSSLELDHSQYKFGHTKVFFKAGLLGMLEEMRDERL
AKILTMLQARIRGHLMRIEYQKIISRREALYTIQWNIRAFNAVKNWSWMKLFFKIKPLLK
SAQTEKEMSTLKEEFQKLKEALEKSEAKRKELEEKQVSMTQEKNDLALQLQAEQDNLADA
EERCDLLIKSKIQLEAKVKELTERLEDEEEMNSDLTAKKRKLEDECAELKKDIDDLEITL
AKVEKEKHATENKVKNLIEEMAALDEIIAKLTKEKKALQEAHQQALDDLQAEEDKVNTLT
KAKVKLEQQVDDLESSLEQEKKIRMDLERAKRKLEGDLKLTQESVMDLENDKQQLEEKLK
KKDFEMSQLNSRIEDQQVTEAQLQKKIKELQARIEELEEELEAERAARAKVEKQRAEVSR
ELEELSERLEEAGGATSAQLEMNKKREVEFLKLRRDLEEATLQHESTAAALRKKHADSVA
ELSEQIDNLQRVKQKLEKEKSEMKMEVDDLSSNIEYLTKNKANAEKLCRTYEDQLSEAKS
KVDELQRQLTDVSTQRGRLQTENGELSRLLEEKESFINQLSRGKTSFTQTIEELKRQLEE
ETKSKNALAHALQASRHDCDLLREQYEEEVEAKSELQRNLSKANAEVAQWRTKYETDAIQ
RTEELEEAKKKLAIRLQEAEEAVEAAHAKCSSLEKTKHRLQTEIEDLSVDLERANSACAA
LDKKQRNFDRILAEWKQKYEETQAELEASQKESRSLSTELFKLKNAYEESLDNLETLKRE
NKNLQEEIADLTDQISMSGKTIHELEKLKKALENEKSDIQAALEEAEGALEHEESKTLRI
QLELNQIKADVDRKLAEKDEEFENLRRNHQRAMDSMQATLDAEARAKNEAVRLRKKMEGD
LNEMEIQLSHANRQAAEFQKLGRQLQAQIKDLQIELDDTQRQNDDLKEQAAALERRNNLL
LAEVEELRAALEQAERSRKLAEQELLEATERVNLLHSQNTGLINQKKKLETDISQLSSEV
EDAVQECRNAEEKAKKAITDAAMMAEELKKEQDTSAHLERMKKNMEQTIKDLQMRLDEAE
QIALKGGKKQIQKLEARVRELEGELDMEQKKMAEAQKGIRKYERRIKELSYQTEEDRKNL
TRMQDLIDKLQSKVKSYKRQFEEAEQQANSNLVKYRKVQHELDDAEERADIAETQVNKLR
ARTR--EVITSKHE-
>XP_042690442.1 myosin-7B [Centrocercus urophasianus]
MSLLDMSEFGEAAEYLRKSYTEQLKLQTIPFDGKKRAWIPDEKEAYIEVEIKESTGGKVT
VETTRVVKEDELQAMNPPKFDMIEDMAMLTHLNEASVLYNLKRRYSHWMIYTYSGLFCVT
INPYKWLPVYTAPVVAAYKGKRRSEAPPHIYSIADNAYNDMLRNRENQSMLITGESGAGK
TVNTKRVIQYFAIVAALGDTPGKKLAVATKGTLEDQIIEANPAMEAFGNAKTIRNDNSSR
FGKFIRIHFGPSGKLASADIDIYLLEKSRVIFQQPKERSYHIYYQILSGKKPELQDMLLL
SLNPYDYHFCSQGVTTVDNLDDGEELMATDHAMDILGFSNDEKYGSYKIVGAIMHFGNMK
FKQKQREEQAEADGTESADKAAYLMGISSADLIKGLLHPRVKVGNEYVTKGQNVEQVVYA
VGALAKATYDRMFKWLVTRINKTLDTKLARQFFIGVLDIAGFEIFEFNSFEQLCINFTNE
KLQQFFNHHMFVLEQEEYKKEGIEWVFIDFGLDLQACIDLIEKPLGILSILEEECMFPKA
SDMSFKAKLYDNHIGKSPNFQKPRDKKRKYEAHFELVHYAGVVPYNIIGWLDKNKDPLNE
TVVAVFQKSQNKLLASLYENYVGSSSEEPHKPGKEKRKKAASFQTVSQLHKENLNKLMTN
LRSTQPHFVRCIIPNETKTPGAMDAFLVLHQLRCNGVLEGIRICRKGFPNRILYADFKQR
YRILNPAAIPDDKFMDSRKATEKLLSSLELDHSQYKFGHTKVFFKAGLLGMLEEMRDERL
AKILTMLQARIRGHLMRIEYQKIISRREALYTIQWNIRAFNAVKNWSWMKLFFKIKPLLK
SAQTEKEMNNLKEEFQKLKEALEKSEAKRKELEEKQVSMIQEKNDLALQLQAEQDNLADA
EERCDLLIKTKIQLEAKVKELTERVEDEEEMNSDLTAKKRKLEDECAELKKDIDDLEITL
AKVEKEKHATENKVKNLIEEMAALDEIIAKLTKEKKALQEAHQQALDDLQAEEDKVNTLT
KAKVKLEQQVDDLESSLEQEKKIRMDLERAKRKLEGDLKLTQESVMDLENDKQQLEEKLK
KKDFEMSQLNSRIEDQQVTEAQLQKKIKELQARIEELEEELEAERAARAKVEKQRAEVSR
ELEELSERLEEAGGATSAQLEMNKKREVEFLKLRRDLEEATLQHESTAAALRKKHADSVA
ELSEQIDNLQRVKQKLEKEKSEMKMEVDDLSSNIEYLTKNKANAEKLCRTYEDQLSEAKS
KVDELQRQLTDVSTQRGRLQTENGELSRLLEEKESFINQLSRGKTSFTQTIEELKRQLEE
ETKSKNALAHALQASRHDCDLLREQYEEEVEAKSELQRNLSKANAEVAQWRTKYETDAIQ
RTEELEEAKKKLAIRLQEAEEAVEAAHAKCSSLEKTKHRLQTEIEDLSVDLERANSACAA
LDKKQRNFDRILAEWKQKYEETQAELEASQKESRSLSTELFKLKNAYEESLDNLETLKRE
NKNLQEEIADLTDQISMSGKTIHELEKLKKALENEKSDIQAALEEAEGALEHEESKTLRI
QLELNQIKADVDRKLAEKDEEFENLRRNHQRAMDSMQATLDAEARAKNEAVRLRKKMEGD
LNEMEIQLSHANRQAAEFQKLGRQLQAQIKDLQIELDDTQRQNDDLKEQAAALERRNNLL
LAEVEELRAALEQAERSRKLAEQELLEATERVNLLHSQNTGLINQKKKLETDISQLSSEV
EDAVQECRNAEEKAKKAITDAAMMAEELKKEQDTSAHLERMKKNMEQTIKDLQMRLDEAE
QIALKGGKKQIQKLEARVRELEGELDTEQKKMAEAQKGIRKYERRIKELSYQTEEDRKNL
TRMQDLIDKLQSKVKSYKRQFEEAEQQANSNLVKYRKVQHELDDAEERADIAETQVNKLR
ARTK--EVITFKIQE
>XP_042739577.1 myosin-7B [Lagopus leucura]
MSLLDMSEFGEAAEYLRKSYTEQLKLQTIPFDGKKRAWIPDEKEAYIEVEIKESTGGKVT
VETTRVVKEDELQAMNPPKFDMIEDMAMLTHLNEASVLYNLKRRYSHWMIYTYSGLFCVT
INPYKWLPVYTAPVVAAYKGKRRSEAPPHIYSIADNAYNDMLRNRENQSMLITGESGAGK
TVNTKRVIQYFAIVAALGDTPGKKLAVATKGTLEDQIIEANPAMEAFGNAKTIRNDNSSR
FGKFIRIHFGPSGKLASADIDIYLLEKSRVIFQQPKERSYHIYYQILSGKKPELQDMLLL
SLNPYDYHFCSQGVTTVDNLDDGEELMATDHAMDILGFSNDEKYGSYKIVGAIMHFGNMK
FKQKQREEQAEADGTESADKAAYLMGISSADLIKGLLHPRVKVGNEYVTKGQNVEQVVYA
VGALAKATYDRMFKWLVTRINKTLDTKLARQFFIGVLDIAGFEIFEFNSFEQLCINFTNE
KLQQFFNHHMFVLEQEEYKKEGIEWVFIDFGLDLQACIDLIEKPLGILSILEEECMFPKA
SDMSFKAKLYDNHIGKSPNFQKPRDKKRKYEAHFELVHYAGVVPYNIIGWLDKNKDPLNE
TVVAVFQKSQNKLLASLYENYVGSSSEEPHKPGKEKRKKAASFQTVSQLHKENLNKLMTN
LRSTQPHFVRCIIPNETKTPGAMDAFLVLHQLRCNGVLEGIRICRKGFPNRILYADFKQR
YRILNPAAIPDDKFMDSRKATEKLLSSLELDHSQYKFGHTKVFFKAGLLGMLEEMRDERL
AKILTMLQARIRGHLMRIEYQKIISRREALYTIQWNIRAFNAVKNWSWMKLFFKIKPLLK
SAQTEKEMSNLKEEFQKLKEALEKSEAKRKELEEKQVSMIQEKNDLALQLQAEQDNLADA
EERCDLLIKTKIQLEAKVKELTERVEDEEEMNSDLTAKKRKLEDECAELKKDIDDLEITL
AKVEKEKHATENKVKNLIEEMAALDEIIAKLTKEKKALQEAHQQALDDLQAEEDKVNTLT
KAKVKLEQQVDDLESSLEQEKKIRMDLERAKRKLEGDLKLTQESVMDLENDKQQLEEKLK
KKDFEMSQLNSRIEDQQVTEAQLQKKIKELQARIEELEEELEAERAARAKVEKQRAEVSR
ELEELSERLEEAGGATSAQLEMNKKREVEFLKLRRDLEEATLQHESTAAALRKKHADSVA
ELSEQIDNLQRVKQKLEKEKSEMKMEVDDLSSNIEYLTKNKANAEKLCRTYEDQLSEAKS
KVDELQRQLTDVSTQRGRLQTENGELSRLLEEKESFINQLSRGKTSFTQTIEELKRQLEE
ETKSKNALAHALQASRHDCDLLREQYEEEVEAKSELQRNLSKANAEVAQWRTKYETDAIQ
RTEELEEAKKKLAIRLQEAEEAVEAAHAKCSSLEKTKHRLQTEIEDLSVDLERANSACAA
LDKKQRNFDRILAEWKQKYEETQAELEASQKESRSLSTELFKLKNAYEESLDNLETLKRE
NKNLQEEIADLTDQISMSGKTIHELEKLKKALENEKSDIQAALEEAEGALEHEESKTLRI
QLELNQIKADVDRKLAEKDEEFENLRRNHQRAMDSMQATLDAEARAKNEAVRLRKKMEGD
LNEMEIQLSHANRQAAEFQKLGRQLQAQIKDLQIELDDTQRQNDDLKEQAAALERRNNLL
LAEVEELRAALEQAERSRKLAEQELLEATERVNLLHSQNTGLINQKKKLETDISQLSSEV
EDAVQECRNAEEKAKKAITDAAMMAEELKKEQDTSAHLERMKKNMEQTIKDLQMRLDEAE
QIALKGGKKQIQKLEARVRELEGELDTEQKKMAEAQKGIRKYERRIKELSYQTEEDRKNL
TRMQDLIDKLQSKVKSYKRQFEEAEQQANSNLVKYRKVQHELDDAEERADIAETQVNKLR
ARTK--EVITFKHE-
>NP_989918.3 myosin-7B [Gallus gallus]
MSMLDMSEFGEAAEYLRKSYTEQLKLQTIPFDGKKRAWIPDEKEAYIEVEIKESTGGKVT
VETTRVVKEDELQAMNPPKFDMIEDMAMLTHLNEASVLYNLKRRYSHWMIYTYSGLFCVT
INPYKWLPVYTAPVVAAYKGKRRSEAPPHIYSIADNAYNDMLRNRENQSMLITGESGAGK
TVNTKRVIQYFAIVAALGDTPGKKVALATKGTLEDQIIEANPAMEAFGNAKTIRNDNSSR
FGKFIRIHFGPSGKLASADIDIYLLEKSRVIFQQPKERSYHIYYQILSGKKPELQDMLLL
SLNPYDYHFCSQGVTTVDNLDDGEELMATDHAMDILGFSNDEKYGSYKIVGAIMHFGNMK
FKQKQREEQAEADGTESADKAAYLMGISSADLIKGLLHPRVKVGNEYVTKGQNVEQVVYA
VGALAKATYDRMFKWLVTRINKTLDTKLARQFFIGVLDIAGFEIFDFNSFEQLCINFTNE
KLQQFFNHHMFVLEQEEYKKEGIEWVFIDFGLDLQACIDLIEKPLGILSILEEECMFPKA
SDMSFKAKLYDNHLGKSPNFQKPRDKKRKYEAHFELVHYAGVVPYNIIGWLDKNKDPLNE
TVVAVFQKSQNKLLASLYENYVGSSSEEPHKPGKEKRKKAASFQTVSQLHKENLNKLMTN
LRSTQPHFVRCIIPNETKTPGAMDAFLVLHQLRCNGVLEGIRICRKGFPNRILYADFKQR
YRILNPAAIPDDKFVDSRKATEKLLSSLELDHSQYKFGHTKVFFKAGLLGMLEEMRDERL
AKILTMLQARIRGHLMRIEYQKIISRREALYTIQWNIRAFNAVKNWSWMKLFFKIKPLLK
SAQTEKEMSTLKEEFQKLKEALEKSEAKRKELEEKQVSMIQEKNDLALQLQAEQDNLADA
EERCDLLIKSKIQLEAKVKELTERVEDEEEMNADLTAKKRKLEDECAELKKDIDDLEITL
AKVEKEKHATENKVKNLIEEMAALDEIIAKLTKEKKALQEAHQQALDDLQAEEDKVNTLT
KAKVKLEQQVDDLESSLEQEKKIRMDLERAKRKLEGDLKLTQESVMDLENDKQQLEEKLK
KKDFEMSQLNSRIEDQQVTEAQLQKKIKELQARIEELEEELEAERAARAKVEKQRAEVSR
ELEELSERLEEAGGATSAQLEMNKKREVEFLKLRRDLEEATLQHESTAAALRKKHADSVA
ELSEQIDNLQRVKQKLEKEKSEMKMEVDDLSSNIEYLTKNKANAEKLCRTYEDQLSEAKS
KVDELQRQLTDVSTQRGRLQTENGELSRLLEEKESFINQLSRGKTSFTQTIEELKRQLEE
ETKSKNALAHALQASRHDCDLLREQYEEEVEAKSELQRNLSKANAEVAQWRTKYETDAIQ
RTEELEEAKKKLAIRLQEAEEAVEAAHAKCSSLEKTKHRLQTEIEDLSVDLERANSACAA
LDKKQRNFDRILAEWKQKYEETQAELEASQKESRSLSTELFKLKNAYEESLDNLETLKRE
NKNLQEEIADLTDQISMSGKTIHELEKLKKALENEKSDIQAALEEAEGALEHEESKTLRI
QLELNQIKADVDRKLAEKDEEFENLRRNHQRAMDSMQATLDAEARAKNEAVRLRKKMEGD
LNEMEIQLSHANRQAAEFQKLGRQLQAQIKDLQIELDDTQRQNDDLKEQAAALERRNNLL
LAEVEELRAALEQAERSRKLAEQELLEATERVNLLHSQNTGLINQKKKLETDISQLSSEV
EDAVQECRNAEEKAKKAITDAAMMAEELKKEQDTSAHLERMKKNMEQTIKDLQMRLDEAE
QIALKGGKKQIQKLEARVRELEGELDMEQKKMAEAQKGIRKYERRIKELSYQTEEDRKNL
TRMQDLIDKLQSKVKSYKRQFEEAEQQANSNLVKYRKVQHELDDAEERADIAETQVNKLR
ARTK--EVITFKHE-
>XP_031458980.1 myosin-7B [Phasianus colchicus]
MSMLDMSEFGEAAEYLRKSYTEQLKLQTIPFDGKKRAWIPDEKEAYIEVEIKESTGGKVT
VETTRVVKEEELQAMNPPKFDMIEDMAMLTHLNEASVLYNLKRRYSHWMIYTYSGLFCVT
INPYKWLPVYTAPVVAAYKGKRRSEAPPHIYSIADNAYNDMLRNRENQSMLITGESGAGK
TVNTKRVIQYFAIVAALGDTPGKKLAVATKGTLEDQIIEANPAMEAFGNAKTIRNDNSSR
FGKFIRIHFGPSGKLASADIDIYLLEKSRVIFQQPKERSYHIYYQILSGKKPELQDMLLL
SLNPYDYHFCSQGVTTVDNLDDGEELMATDHAMDILGFSNDEKYGSYKIVGAIMHFGNMK
FKQKQREEQAEADGTESADKAAYLMGISSADLIKGLLHPRVKVGNEYVTKGQNVEQVVYA
VGALAKATYDRMFKWLVTRINKTLDTKLARQFFIGVLDIAGFEIFEFNSFEQLCINFTNE
KLQQFFNHHMFVLEQEEYKKEGIEWVFIDFGLDLQACIDLIEKPLGILSILEEECMFPKA
SDMSFKAKLYDNHLGKSPNFQKPRDKKRKYEAHFELVHYAGVVPYNIIGWLDKNKDPLNE
TVVAVFQKSQNKLLASLYENYVGSSSEEPHKPGKEKRKKAASFQTVSQLHKENLNKLMTN
LRSTQPHFVRCIIPNETKTPGAMDAFLVLHQLRCNGVLEGIRICRKGFPNRILYADFKQR
YRILNPAAIPDDKFVDSRKATEKLLSSLELDHSQYKFGHTKVFFKAGLLGMLEEMRDERL
AKILTMLQARIRGHLMRIEYQKIISRREALYTIQWNIRAFNAVKNWSWMKLFFKIKPLLK
SAQTEKEMSNLKEEFQKLKEALEKSEAKRKELEEKQVSMIQEKNDLALQLQAEQDNLADA
EERCDLLIKSKIQLEAKVKELTERVEDEEEMNADLTAKKRKLEDECAELKKDIDDLEITL
AKVEKEKHATENKVKNLIEEMAALDEIIAKLTKEKKALQEAHQQALDDLQAEEDKVNTLT
KAKVKLEQQVDDLESSLEQEKKIRMDLERAKRKLEGDLKLTQESVMDLENDKQQLEEKLK
KKDFEMSQLNSRIEDQQVTEAQLQKKIKELQARIEELEEELEAERAARAKVEKQRAEVSR
ELEELSERLEEAGGATSAQLEMNKKREVEFLKLRRDLEEATLQHESTAAALRKKHADSVA
ELSEQIDNLQRVKQKLEKEKSEMKMEVDDLSSNIEYLTKNKANAEKLCRTYEDQLSEAKS
KVDELQRQLTDVSTQRGRLQTENGELSRLLEEKESFINQLSRGKTSFTQTIEELKRQLEE
ETKSKNALAHALQASRHDCDLLREQYEEEVEAKSELQRNLSKANAEVAQWRTKYETDAIQ
RTEELEEAKKKLAIRLQEAEEAVEAAHAKCSSLEKTKHRLQTEIEDLSVDLERANSACAA
LDKKQRNFDRILAEWKQKYEETQAELEASQKESRSLSTELFKLKNAYEESLDNLETLKRE
NKNLQEEIADLTDQISMSGKTIHELEKLKKALENEKSDIQAALEEAEGALEHEESKTLRI
QLELNQIKADVDRKLAEKDEEFENLRRNHQRAMDSMQATLDAEARAKNEAVRLRKKMEGD
LNEMEIQLSHANRQAAEFQKLGRQLQAQIKDLQIELDDTQRQNDDLKEQAAALERRNNLL
LAEVEELRAALEQAERSRKLAEQELLEATERVNLLHSQNTGLINQKKKLETDISQLSSEV
EDAVQECRNAEEKAKKAITDAAMMAEELKKEQDTSAHLERMKKNMEQTIKDLQMRLDEAE
QIALKGGKKQIQKLEARVRELEGELDMEQKKMAEAQKGIRKYERRIKELSYQTEEDRKNL
TRMQDLIDKLQSKVKSYKRQFEEAEQQANSNLVKYRKVQHELDDAEERADIAETQVNKLR
ARTK--EVITFKHE-
>XP_009676758.1 PREDICTED: myosin-7B [Struthio camelus australis]
MAMLDMSEFGEAAEYLRKSYTEQLKLQTIPFDGKKRAWIPDEKEAYIEVEIKESSGGKVT
VETTVVVKEDDLQQMNPPKFDMIEDMAMLTHLNEASVLYNLKRRYAHWMIYTYSGLFCVT
INPYKWLPVYTAPVVAAYKGKRRSEAPPHIYSIADNAYNDMLRNRENQSMLITGESGAGK
TVNTKRVIQYFAIVAALGDTPGKKVAVATKGTLEDQIIEANPAMEAFGNAKTIRNDNSSR
FGKFIRIHFGPSGKLASADIDIYLLEKSRVIFQQPKERSYHIYYQILSGKKPELQDMLLL
SLNPYDYHFCSQGVTTVDNLDDGEELMATDHAMDILGFSSDEKYGSYKIVGAIMHFGNMK
FKQKQREEQAEADGTESADKAAYLMGISSADLIKGLLHPRVKVGNEYVTKGQNVEQVVYA
VGALAKATYDRMFKWLVARINKTLDTKLARQFFIGVLDIAGFEIFDFNSFEQLCINFTNE
KLQQFFNHHMFVLEQEEYKKEGIEWVFIDFGLDLQACIDLIEKPLGILSILEEECMFPKA
SDMTFKAKLYDNHIGKSPNFQKPRDKKRKYEAHFELVHYAGVVPYNIIGWLDKNKDPLNE
TVVAVFQKSQNKLLASLYENYVSSTSEELHKSGKEKRKKAASFQTVSQLHKENLNKLMTN
LRSTQPHFVRCIIPNETKTPGAMDAFLVLHQLRCNGVLEGIRICRKGFPNRILYADFKQR
YRILNPAAIPDDKFVDSRKATEKLLSSLDLDHSQYKFGHTKVFFKAGLLGLLEEMRDERL
AKILTMLQARIRGHLMRIEYQKIISRREALYTIQWNIRAFNAVKNWSWMKLFFKIKPLLK
SAQTEKEMATMKEEFQKLKEALEKSEAKRKELEEKQVSMIQEKNDLALQLQAEQDNLADA
EERCDLLIKSKIQLEAKVKELTERLEDEEEMNSDLTAKKRKLEDECAELKKDIDDLEITL
AKVEKEKHATENKVKNLIEEMAALDEIIAKLTKEKKALQEAHQQALDDLQAEEDKVNTLT
KAKVKLEQQVDDLESSLEQEKKIRMDLERAKRKLEGDLKLTQESVMDLENDKQQLEEKLK
KKDFEISQLNSRIEDEQVLEAQLQKKIKELQARIEELEEELEAERTARAKVEKQRAEVSR
ELEELSERLEEAGGATATQLEMNKKREAEFLKLRRDLEEATLQHESTAAALRKKHADSVA
ELSEQIDNLQRVKQKLEKEKSEMKMEVDDLSSNIEYLTKNKANAEKLCRTYEDQLSEAKS
KVDELQRQLADVSTQRGRLQTENGELSRLLEEKESFINQLSRGKTSFTQTIEELKRQLEE
ETKSKNALAHALQASRHDCDLLREQYEEEVEAKSELQRSLSKANAEVAQWRTKYETDAIQ
RTEELEEAKKKLAIRLQEAEEAVEAAHAKCSSLEKTKHRLQTEIEDLSVDLERANSACAA
LDKKQRNFDRVLAEWKQKYEETQAELEASQKESRSLSTELFKLKNAYEESLDNLETLKRE
NKNLQEEIADLTDQISLSGKTIHELEKLKKALESEKSDIQAALEEAEGALEHEESKTLRI
QLELNQIKADVDRKLAEKDEEFENLRRNHQRAMDSMQATLDAEARAKNEAIRLRKKMEGD
LNEMEIQLSHANRQAAEFQKLGRQLQSQIKDLQIELDDTQRHNDDLKEQAAALERRNNLL
LAEVEELRAALEQAERSRKLAEQELLEATERVNLLHSQNTGLINQKKKLETDISQLSSEV
EDAVQECRNAEEKAKKAITDAAMMAEELKKEQDTSAHLERMKKNMEQTIKDLQMRLDEAE
QIALKGGKKQIQKLEARVRELEGELDMEQKKMAEAQKGIRKYERRIKELSYQGEEDRKNL
TRMQDLIDKLQSKVKSYKRQFEEAEQQANSNLVKYRKVQHELDDAEERADIAETQVNKLR
ARTR--EVITSKHEE
>XP_010226284.1 PREDICTED: myosin-7B [Tinamus guttatus]
MSMLDMSEFGEAAEYLRKSYTEQLKLQTIPFDGKKRAWIPDEKDAYIEVEIKEVSGGKVT
VETTRVVKEDELQQMNPPKFDMIEDMAMLTHLNEASVLYNLKRRYSHWMIYTYSGLFCVT
INPYKWLPVYTAPVVAAYKGKRRSEAPPHIYSIADNAYNDMLRNRENQSMLITGESGAGK
TVNTKRVIQYFAIVAALGDTPGKKVALATKGTLEDQIIEANPAMEAFGNAKTIRNDNSSR
FGKFIRIHFGPSGKLASADIDIYLLEKSRVIFQQPKERSYHIYYQILSGKKPELQDMLLL
SLNPFDYHFCSQGVTTVDNLDDGEELMATDHAMDILGFSNDEKYGSYKIVGAIMHFGNMK
FKQKQREEQAEADGTESADKAAYLMGISSADLIKGLLHPRVKVGNEYVTKGQNVEQVVYA
VGALAKATYDRMFKWLVTRINKTLDTKLARQFFIGVLDIAGFEIFDFNSFEQLCINFTNE
KLQQFFNHHMFVLEQEEYKKEGIEWVFIDFGLDLQACIDLIEKPLGILSILEEECMFPKA
SDMSFKAKLYDNHIGKSPNFQKPRDKKRKYEAHFELVHYAGVVPYNIIGWLDKNKDPLNE
TVVAVFQKSQNKLLASLYENYVGSSSEEAHKPGKEKRKKAASFQTVSQLHKENLNKLMTN
LRSTQPHFVRCIIPNETKTPGAMDSFLVLHQLRCNGVLEGIRICRKGFPNRILYADFKQR
YRILNPAAIPDDKFVDSRKATEKLLSSLDLDHSQYKFGHTKVFFKAGLLGLLEEMRDERL
AKILTMLQARIRGHLMRIEYQKIISRREALYTIQWNIRAFNAVKNWSWMKLFFKIKPLLK
SAQSEKEMANLKEEFQKLKEALEKSEAKRKELEEKQVTMTQEKNDLALQLQAEQDNLADA
EERCDLLIKSKIQLEAKVKELTERLEDEEEMNSDLTAKKRKLEDECAELKKDIDDLEITL
AKVEKEKHATENKVKNLIEEMAALDEIIAKLTKEKKALQEAHQQALDDLQAEEDKVNTLT
KAKVKLEQQVDDLESSLEQEKKIRMDLERAKRKLEGDLKLTQESVMDLENDKQQLEEKLK
KKDFEISQLNSRIEDEQVLEAQLQKKIKELQARIEELEEELEAERTARAKVEKQRAEVSR
ELEELSERLEEAGGATATQLEMNKKREAEFLKLRRDLEEATLQHESTAAALRKKHADSVA
ELSEQIDNLQRVKQKLEKEKSEMKMEVDDLSSNIEYLTKNKANAEKLCRTYEDQLSEAKS
KVDELQRQLADVSTQRGRLQTENGELSRLLEEKESFINQLSRGKTSFTQTIEELKRQLEE
ETKSKNALAHALQASRHDCDLLREQYEEEVEAKSELQRTLSKANAEVAQWRTKYETDAIQ
RTEELEEAKKKLAIRLQEAEEAVEAAHAKCSSLEKTKHRLQTEIEDLSVDLERANSACAA
LDKKQRNFDRVLAEWKQKYEETQAELEASQKESRSLSTELFKLKNAYEESLDNLETLKRE
NKNLQEEIADLTDQISLSGKTIHELEKLKKALESEKSDIQAALEEAEGALEHEESKTLRI
QLELNQIKADVDRKLAEKDEEFENLRRNHQRAMDSMQATLDAEARAKNEAVRLRKKMEGD
LNEMEIQLSHANRQAAEFQKLGRQLQAQIKDLQIELDDTQRHNDDLKEQAAALERRNNLL
LAEVEELRAALEQAERSRKLAEQELLEATERVNLLHSQNTGLINQKKKLETDISQLSSEV
EDAVQECRNAEEKAKKAITDAAMMAEELKKEQDTSAHLERMKKNMEQTIKDLQMRLDEAE
QIALKGGKKQIQKLEARVRELEGELDMEQKKMAEAQKGIRKYERRIKELSYQAEEDRKNL
TRMQDLIDKLQSKVKSYKRQFEEAEQQANSNLVKYRKVQHELDDAEERADIAETQVNKLR
ARTR--EVITSKHEE
>XP_009935846.1 PREDICTED: myosin-7-like [Opisthocomus hoazin]
------------------------------------------------------------
-------------------MDSSDSLCDIS------------------------------
------------------------------------------------------------
--------------------------------------------DRFGAFGPVMESHHCS
DGKFIRIHFGATGKLASADIETYLLEKSRVIFQLKAERNYHIFYQILSNKKPELLELLLV
TTNPYDYGYVCQGEVTVASIDDAEELLATDSAFDVLGFTTEEKAGVYKLTGAIMHFGNMK
FKQKQREEQAEPDGTEDADKSAYLMGLNSADLLKGLCHPRVKVGNEYVTKGQNVQQVVYS
IGALAKAVYEKMFNWMVGRINNSLETKQPRQYFIGVLDIAGFEIFDFNSFEQLCINFTNE
KLQQFFNHHMFVLEQEEYKKEGIEWEFIDFGMDLQACIDLIEKPMGIMSILEEECMFPKA
SDMTFKAKLYDNHLGKSANFGKPRNVKGKPEAHFSLVHYAGTVDYNILGWLEKNKDPLNE
TVVGLYQKSALKLLANLFSNYAGADAGGDGGKGKGAKKKGSSFQTVSALHRVS-SPVMGR
REDNPPHMATCLVPSSPPQENVMDNPLVMHQLRCNGVLEGIRICRKGFPNRILYGDFRQR
YRILNPTAIPEGQFIDSRKGAEKLLGSLDIDHNQYKFGHTKVFFKAGLLGLLEEMRDERL
SRIITRIQAQARGQLMRIEFKKILERRDALLVIQWNVRAFMGVKNWPWMKLYFKIKPLLK
SAETEKEMQSMKEEFGRLKEALEKSEARRKEMEEKMVSMLQEKNDLQLQVQAEQDNLTDA
EERCDQLIKSKIQLEAKVKELLERLEDEEEMNAELTAKKRKLEDECSELKKDIDDLELSL
AKVEKEKHATENKVKNLTEEMVGLDETITKLTKEKKALTEAHQQALDDLQAEEDKVNTLT
KAKVKLEQQADELEGSLEQEKKIRMDLERAKRKLEGDLKLTQENIMDLENDKQQLEEKLK
RKEFELQQQNSKVEDEQALALQLQKKLKELQARIEELEEELESERAGRAKVEKLRSELAR
ELEEISERLEEAGGATAVQLELNKKREVEFQKMRRDLEEATLQHEATAAALRKKHADSVA
ELGEQMDNLQRVKQKLEKEKSELKLELDDLSSTVEQLLKAKANLEKMCHAMEDQMNEHRA
KSEEAQRTVNDLTTQRAKLQTENGELSRQLEEKEAFINQLTRGKLTYSQQLEDLKRQLEE
EAKAKNVLAHALQSARHDCDLLREQYEEETEAKAELQRSLSKANSEVAQWRTKYETDAIQ
RTEELEEAKKKLAQRLQEAEEAVEAVNAKCSSLEKTKHRLQNEIEDLMADLERSNAAAAT
LDKKQRNFDKVLSEWKQKFEESQTELEASQKESRSLSTELFKLKNSYEESLEHLETFKRE
NKNLQEEISDLTEQLGASHKTVHELEKVRKQLDAEKLELQAALEEAEASLEHEEGKILRA
QLEFSQAKAESERKLAEKDEEMEQAKRSHLRAV---QTSLDAEPPSRNEALRLRKKMEGD
LNELEIQLGHANRVATEAQKQVKTLQGYLKDTQLQLDDVVRANEDLKENMAIVERRNDLL
QAELEELRAVVEQTERARKLAEQELLEAGERVQLLHSQNTSLLNQKKKMEADISQLQAEA
EEAIQECRNAEEKAKKAITDAAMMAEELKKEQDTSAHLERMKKNLEQSIKDLQLHLAEAE
QLALKGGKKQLQKLEARGRELEAELEAEQKRNAESVKGLRKSERRVKELSYQTEEDSKNL
LRLQELVDKLQLKVKAYKRQAEEAEAQAAAHLAKLRKVQQELEENE--------------
---------------
>XP_015736277.1 LOW QUALITY PROTEIN: myosin-7-like [Coturnix japonica]
----MEALLGAAAPFLRAPEGPH---SAPPGDTRGLCFVPHPQLEFVRARITARAGNGVT
VTTTLTVPEADVHPQNPPKFDRIEDMAMMTHLHEPAVLYNLKERYAAWMIYTYSGLFCVT
VNPYKWLPVYNPEVVLAYRGKKRQEAPPHIFSISDNAYQFMLTDRENQSILITGESGAGK
TVNTKRVIQYFASIAAIGDR-KKEVANSSKGTLEDQIIQANPALEAFGNAKTVRNDNSSR
FGKFIRIHFGATGKLASADIETYLLEKSRVIFQLKAERSYHIFYQIMSNKKPELLEMLLI
TNNPYDYSYVSQGEVTVASIDDSEELLATDSAFDVLGFTADEKTAIYKLTGAVMHYGNLK
FKQKQREEQAEPDGTEDADKSAYLMGLNSADLLKGLCHPRVKVGNEYVTKGQSVQQVYYS
IGALAKAVYEKMFLWMVVRINQQLDTKQPRQYFIGVLDIAGFEIFDFNSFEQLCINFTNE
KLQQFFNHHMFVLEQEEYKKEGIEWEFIDFGMDLAACIELIEKPMGIFSILEEECMFPKA
TDTSFKNKLYDQHLGKSSNFQKPKPAKGKAEAHFSLVHYAGTVDYNITGWLEKNKDPLNE
TVVGLYQKSALKLLASLFSNYAGADAGGDSGKGKGAKKKGSSFQTVSALHRENLNKLMAN
LRTTHPHFVRCLIPNERKEPGVMDNSLVLHQLRCNGVLEGIRICRKGFPNRILYGDFRQR
YRILNPTAIPEGQFIDSKKASEKLLGSIDVDHTQYKFGHTKVFFKAGLLGLLEEMRDERL
SLIITRIQAQARGQLMRIEFKKILERRDALLVIQWNIRAFMNVKHWPWMKLFFKIKPLLK
SAESEKEMQTMKEEFGHLKEALEKSEAKRKELEEKMVYMVQEKNDLQLQVQAEQDNLADA
EERCDQLIKNKIQLEAKVKEMTERLEDEEEMNAELTAKKRKLEDECSELKKDIDDLELTL
AKVEKEKHATENKVKNLTEEMAALDETIAKLTKEKKALQEAHQQTLDDLQAEEDKVNTLT
KAKTKLEQQVDDLESSLEQEKKIRMDLERAKRKLEGDLKLAQESVMDLENDKQQLEERLK
KKDFELNTLNARIEDEQAIAAQLQKKLKELQARIEELEEEIEAERTSRAKAEKHRADLSR
ELEEISERLEEAGGATAAQIDMNKKREAEFQKMRRDLEEATLQHEATAAALRKKHADSVA
ELSEQLDNMQRVKQKLEKEKSELKLELDDVSSNMEQLIKAKANLEKMCRSTEDQMNEHRN
KLEESQRTVTDLSTQRAKLQTENSELSRQLEEKEAFINQLMRGKLTYTQQLEDLKRQLEE
EAKAKNALAHALQSARHDCDLLREQYEEEQEAKGELQRALSKANSEVAQWRTKYETDAIQ
RTEELEEAKKKLAQRLQDAEEHVEAVNAKCASLEKTKQRLQNEVEDLMIDVERSNAACAA
LDKKQKNFDKILAEWKQKYEETQAELEASQKESRSLSTELFKMKNAYEESLDHLETLKRE
NKNLQEEISDLTEQLGASQKSIHELEKVRKQLDAEKLELQAALEEAEASLEHEEGKILRL
QLELNQVKAEYERKLAEKDEEMEQSKRNHLRVVDSLQTSLDAEIRSRNEALRLKKKMEGD
LNEMEIQLSHANRTAAEAQKQVKALQGYLKDTQIHLDDALRTQEDLKEQVAMVERRXNLL
QAEIEELRAALEQTERSRKVAEQELLDASERVQLLHTQNTSLINTKKKLETDIAQIQSEM
EDTIQEARNAEEKAKKAITDAAMMAEELKKEQDTSAHLERMKKNLDQTVKDLQHRLDEAE
QLALKGGKKQIQKLEARVRELENELEAEQKHNAESIKGLRKSERRVKELSYQTEEDRKNV
LRLQDLVDKLQMKVKSYKRQAEEADKQANSNLAKFPRAQHMLDEAEERADTAESQGNKLQ
ARSR--DISIKVGSY
>XP_006036570.1 myosin-7 [Alligator sinensis]
MGDAEMAEFGEAAPYLRKSDKERVEAQTRPFDLKRDVFVPDVKEEFVKAKITSREGGKVT
AETTVTVKEDQLMQQNPPKFDKIEDMAMLTFLHEPAVLYNLKERYASWMIYTYSGLFCVT
INPYKWLPVYNAEVVGAYRGKKRSEAPPHIFSISDNAYQYMLTDRENQSILITGESGAGK
TVNTKRVIQYFAVIAAIGDRSKKEPVATGKGTLEDQVIQANPALEAFGNAKTVRNDNSSR
FGKFIRIHFGATGKLASADIETYLLEKSRVIFQLKSERNYHIYYQILSNKKPELLDMMLV
TNNPYDYAFISQGETTVPSIDDGEELLATDSAFDVLGFTQEEKNSIYKLTGAIMHFGNMK
FKQKQREEQAEPDGTEEADKSAYLMGLNSADLLKGLCHPRVKVGNEYVTKGQTVQQVCYA
TGALAKSVYEKMFSWMVTRINNTLETKQPRQYFIGVLDIAGFEIFDFNSFEQLCINFTNE
KLQQFFNHHMFVLEQEEYKKEGIEWEFIDFGMDLQACIDLIEKPMGIMSILEEECMFPKA
TDITFKAKLFDNHLGKSANFGKPRNIKGKPEAHFSLMHYAGTVDYNIIGWLQKNKDPLNE
TVVGLYQKSALKLLALLFANYAAADSPSESGKGKGSKKKGSSFQTVSALHRENLNKLMTN
LRSTHPHFVRCIIPNETKSPGVMDNPLVMHQLRCNGVLEGIRICRKGFPNRILYGDFRQR
YRILNPAAIPEGQFIDSRKGAEKLLGSLDIDHNQYKFGHTKVFFKAGLLGLLEEMRDERL
ARIMTRLQAQVRGYLSRQEFKKILERRDSLLVIQWNIRAFMGVKNWPWMKLYFKIKPLLK
SAETEKEMQTMKEEFGRLKEALEKSEQRRKELEEKMVSLLQEKNDLQLQVQAEQDNLADS
EERCDQLIKNKIQMEAKAKELTERLEDEEEMNAELTAKKRKLEDECSELKKDIDDLELSL
AKVEKEKHATENKVKNLTEEMAGLDEIIAKLTKEKKALQEAHQQALDDLQAEEDKVNTLT
KAKVKLEQQVDDLESSLEQEKKIRMDLERAKRKLEGDLKLAQESIMDLENDKQQMDEKLK
KKDFELNALNARIEDEQAIAIQLQKKLKELQARIEELEEELEAERTARAKVEKLRSDLSR
ELEEISERLEEAGGATSVQIELNKKREVEFQKMRRDLEEATLQHESTAATLRKKHADSVA
ELSEQIDNLQRVKQKLEKEKSELKLELDDVASNMEQLLKAKANLEKMCRMVEDQMNEHRS
KSEESQRMVIDLTTQRAKLQTENGELARQLDEKEALVNQLTRGKLTYTQQLEDLKRQLEE
EVKAKNALAHALQSARHDCDLLREQYEEETEAKAELQRSLSKANSEVAQWRTKYETDAIQ
RTEELEEAKKKLAQRLQEAEEAVEAVNAKCSSLEKTKHRLQNEIEDLMVDVERSNAAAAA
MDKKQRNFDKILAEWKQKFEESQTELEASQKEARSLSTELFKLKNAYEESLEHLETFKRE
NKNLQEEISDLTEQLASSGKTIHELEKTRKQLDAEKLELQAALEEAEASLEHEEGKILRA
QLEFNQFKADFERKLAEKDEEMEQAKRNHIRVVDSLQASLDAETRSRNEALRLKKKMEGD
LNEMEIQLSHANRMAAEAQKQVKTLQSYLKDTQLQLDDVVRANEDLKENIAIVERRNNLL
QSELEELRAVVEQTERARKLAEQELIEASERVQLLHSQNTSLINQKKKMETDIAQLQTEV
EEAVQECRNAEEKAKKAITDAAMMAEELKKEQDTSAHLERMKKNMEQTIKDLQLRLDEAE
QLALKGGKKQLQKLEARVRELESELEAEQKRNAESIKGLRKSERRIKELTYQTEEDRKNL
IRLQDLVDKLQLKVKAYKRQAEEAEEQANTNLAKFRKIQHELDEAEERADIAESQVNKLR
AKSR--DIGAKKGLN
>XP_030121579.3 myosin-7 [Taeniopygia guttata]
MPDVEMAEFGEAAPYLRKSEKERLAAQTRPFDLKKDIFVPDEKEEYVKATIVSREGSKIT
AETTVTVKEDQIMQQNPPKFDKIEDMAMLTFLHEPAVLYNLKDRYASWMIYTYSGLFCVT
VNPYKWLPVYNAEVVAAYRGKKRSEAPPHIFSISDNAYQNMLTDRENQSILITGESGAGK
TVNTKRVIQYFAVIAAIGDRGKKEAGAPGKGTLEDQIIQANPALEAFGNAKTVRNDNSSR
FGKFIRIHFGATGKLASADIETYLLEKSRVIFQLKAERNYHIYYQILSNKKPELLDMMLV
TNNPYDYAFISQGETTVPSIDDGEELLATDSAFDVLGFTPEEKNSIYKLTGAIMHFGNMK
FKQKQREEQAEPDGTEEADKSAYLMGLNSADLLKGLCHPRVKVGNEYVTKGQNVQQVIYA
VGALAKAVYEKMFNWMVTRINNSLETKQPRQYFIGVLDIAGFEIFDFNSFEQLCINFTNE
KLQQFFNHHMFVLEQEEYKKEGIEWEFIDFGMDLQACIDLIEKPMGIMSILEEECMFPKA
TDMTFKAKLFDNHLGKSANFGKPRNIKGKQEAHFALIHYAGTVDYNIIGWLQKNKDPLNE
TVVGLYQKSALKLLANLFANYAGADAPVE--KGKGAKKKGSSFQTVSALHRENLNKLMTN
LRSTHPHFVRCIIPNETKSPGVMNNPLVMHQLRCNGVLEGIRICRKGFPNRILYGDFRQR
YRILNPAAIPEGQFIDSRKGAEKLLGSLDIDHNQYKFGHTKVFFKAGLLGLLEEMRDERL
ARIMTRLQAQVRGFLSRQEFKKILERRDSLLVIQWNIRAFMGVKNWPWMKLYFKIKPLLK
SAETEKEMQNMKEEFGRLKEALEKSEARRKELEEKMVSMLQEKNDLQLQVQAEQDNLADA
EERCDQLIKNKIQLEAKVKEMTERMEDEEEMNAELTAKKRKLEDECSELKKDIDDLELSL
AKVEKEKHATENKVKNLTEEMAGLDEIIVKLTKEKKALQESHQQALDDLQAEEDKVNTLT
KAKVKLEQQVDDLESSLEQEKKIRMDLERAKRKLEGDLKLAQENIMDLENDKQQLDERLK
KKDFELNALNARIEDEQAVAAQLQKKLKELQARIEELEEELEAERTGRAKVEKLRSDLSR
ELEEISERLEEAGGATSVQIELNKKREAEFQKMRRDLEEATLQHEATAAALRKKHADSVA
ELSEQIDNLQRVKQKLEKEKSELKLELDDVGSNMEQLIKAKANLEKMCRTMEDQMNEHRT
KSEEAQRMVNDLTTQRAKLQTENGELSRQLEEKEAFINQMTRGKLTYTQQLEDLKRQLEE
EVKAKNALAHALQSARHDCDLLREQYEEETEAKAELQRSLSKANSEVAQWRTKYETDAIQ
RTEELEEAKKKLAQRLQEAEEAVEAVNAKCSSLEKTKHRLQNEIEDLMADLERSNAAAAA
LDKKQRNFDKILSEWKQKFEESQVELEASQKEARSLSTELFKLKNAYEESLDHLETLKRE
NKNLQEEISDLTEQLGGSHKTIHELEKVRKQLDAEKLELQAALEEAEASLEHEEGKILRA
QLEFNQVKADYERKLAEKDEEMEQAKRNHLRVVDSLQTSLDAETRSRNEALRLKKKMEGD
LNEMEIQLSHANRVAAEAQKQVKTLQGCLKDTQLQLDDMVRVNEDLKENIAIVERRNNLL
QSELEELRAVVEQTERARKLAEQELIEASERVQLLHSQNTSLINQKKKMEADISQLQTEV
EEAIQECRNAEEKAKKAITDAAMMAEELKKEQDTSAHLERMKKNMEQTIKDLQMRLDEAE
QLALKGGKKQLQKLEARVRELENELEAEQKRHAESVKGLRKSERRVKELSYQTEEDRKNM
VRLQDLVDKLQMKVKAYKRQAEEAEEQANSNLAKFRKAQHELDEAEERADIAESQVNKLR
AKSR--DIGAKKGLN
>XP_031466386.1 myosin-7 [Phasianus colchicus]
KIDNKMAKIGQISPKMVQIGPEMAKPPLPPPHSFLPPFLP--------------------
-TQTVTVREDQIMQQNPPKFDRIEDMAMLTFLHEPAVLYNLKERYASWMIYTYSGLFCVT
VNPYKWLPVYNAEVVAAYRGKKRSEAPPHIFSISDNAYQNMLTDRENQSILITGESGAGK
TVNTKRVIQYFAVIAAIGDRGKKETGTPGKGTLEDQIIQANPALEAFGNAKTVRNDNSSR
FGKFIRIHFGATGKLASADIETYLLEKSRVIFQLKAERNYHIFYQILSNKKPELLDMMLV
TNNPYDYAFISQGETTVPSIDDGEELLATDSAFDVLGFTQEEKNSIYKLTGAIMHFGNMK
FKQKQREEQAEPDGTEEADKSAYLMGLNSADLLKGLCHPRVKVGNEYVTKGQNVQQVIYA
VGALAKAVYEKMFNWMVTRINNSLETKQPRQYFIGVLDIAGFEIFDFNSFEQLCINFTNE
KLQQFFNHHMFVLEQEEYKKEGIEWEFIDFGMDLQACIDLIEKPMGIMSILEEECMFPKA
TDMTFKAKLFDNHLGKSANFGKPRNIKGKPEAHFALIHYAGTVDYNIIGWLQKNKDPLNE
TVVGLYQKSALKLLANLFANYAGADAPVE--KGKGAKKKGSSFQTVSALHRENLNKLMTN
LRSTHPHFVRCIIPNETKSPGVMDNPLVMHQLRCNGVLEGIRICRKGFPNRILYGDFRQR
YRILNPTAIPEGQFIDSRKGAEKLLGSLDIDHNQYKFGHTKVFFKAGLLGLLEEMRDERL
ARIMTRLQAQVRGFLSRQEFKKILERRDSLLVIQWNIRAFMGVKNWPWMKLYFKIKPLLK
SAETEKEMQTMKEEFGRLKEALEKSEARRKELEEKMVSMLQEKNDLQLQVQAEQDNLADA
EERCDQLIKNKIQLEAKAKEMLERLEEEEEMNAELTAKKRKLEDECSELKKDIDDLELSL
AKVEKEKHATENKVKNLTEEMAGLDETIVKLTKEKKALQESHQQTLDDLQAEEDKVNTLT
KAKVKLEQQVDDLESSLEQEKKIRMDLERAKRKLEGDLKLAQESIMDLENDKQQLEERLK
KKDFELNALNARIEDEQAIAGQLQKKLKELQARIEELEEELEAERTGRAKVEKLRSDLSR
ELEEISERLEEAGGATSVQLELNKKREAEFQKLRRDLEEATLQHEATAAALRKKHADSVA
ELSEQLDNLQRVKQKLEKEKSELKLELDDVSSNMEQLIKAKANLEKMCRTTEDQMNEHRS
KSEEAQRMVADLSTQRAKLQTENGELSRQLEEKEAFINQLMRGKLTYTQQLEDLKRQLEE
EAKAKNALAHALQSARHDCDLLREQYEEETEAKAELQRALSKANSEVAQWRTKYETDAIQ
RTEELEEAKKKLAQRLQEAEEAVEAVNAKCSSLEKTKHRLQNEIEDLMADLERSNAAAAA
LDKKQRNFDKILSEWKQKFEESQTELEASQKESRSLSTELFKLKNAYEESLEHLETFKRE
NKNLQEEISDLTEQLGASHKTIHELEKVRKQLDAEKLELQAALEEAEASLEHEEGKILRA
QLEFNQVKADYERKLAEKEEEMEQAKRNHLRVVDSLQTSLDAETRSRNEALRLKKKMEGD
LNEMEIQLSHANRIAAEAQKQVKALQGYLKDAQLQLDDAVRANEDLKENIAIVERRNNLL
QSELEELRAALEQSERARKLAEQELIEASERVQLLHSQNTSLINQKKKMEADISQLQTEV
EEAIQECRNAEEKAKKAITDAAMMAEELKKEQDTSAHLERMKKNMEQTIKDLQLRLDEAE
QLALKGGKKQLQKLEARVRELENELEAEQKRNAENVKGLRKSERRVKELSYQTEEDRKNM
VRLQDLVDKLQLKVKAYKRQAEEAEEQANSNLAKFRKAQHELDEAEERADIAESQVNKLR
ARSR--DIGAKKGLN
>OXB53118.1 hypothetical protein ASZ78_002411, partial [Callipepla squamata]
--------FGEAAPFLRKSERERAAAQTRPFDLKRDIFVPDEREEFVKAAIVSRDGATVT
ARTTVTVREDQIMQQNPPKFDRIEDMAMLTFLHEPAVLYNLKERYASWMIYTYSGLFCVT
VNPYKWLPVYNAEVVAAYRGKKRSEAPPHIFSISDNAYQNMLTDRENQSILITGESGAGK
TVNTKRVIQYFAVIAAIGDRGKKEAGTPGKGTLEDQIIQANPALEAFGNAKTVRNDNSSR
FGKFIRIHFGATGKLASADIETYLLEKSRVIFQLKAERNYHIFYQILSNKKPELLDMMLV
TNNPYDYAFISQGETTVPSIDDGEELLATDSAFDVLGFTAEEKNSIYKLTGAIMHFGNMK
FKQKQREEQAEPDGTEEADKSAYLMGLNSADLLKGLCHPRVKVGNEYVTKGQNVQQVIYA
VGALAKAVYEKMFNWMVTRINNSLETKQPRQYFIGVLDIAGFEIFDFNSFEQLCINFTNE
KLQQFFNHHMFVLEQEEYKKEGIEWEFIDFGMDLQACIDLIEKPMGIMSILEEECMFPKA
TDMTFKAKLFDNHLGKSANFGKPRNIKGKPEAHFALVHYAGTVDYNILGWLQKNKDPLNE
TVVGLYQKSALKLLANLFANYAGADAPVE--KGKGAKKKGSSFQTVSALHRENLNKLMTN
LRSTHPHFVRCIIPNETKSPGVMDNALVMHQLRCNGVLEGIRICRKGFPNRILYGDFRQR
YRILNPTAIPEGQFIDSRKGAEKLLGSLDIDHNQYKFGHTKVFFKAGLLGLLEEMRDERL
ARIMTRLQAQVRGFLSRQEFKKILERRDSLLVIQWNIRAFMGVKNWPWMKLYFKIKPLLK
SAETEKEMQTMKEEFGRLKEALEKSEARRKELEEKMVSMLQEKNDLQLQVQAEQDNLADA
EERCDQLIKNKIQLEAKAKEMLERLEEEEEMNAELTAKKRKLEDECSELKKDIDDLELSL
AKVEKEKHATENKVKNLTEEMAGLDETIVKLTKEKKALQESHQQTLDDLQAEEDKVNTLT
KAKVKLEQQVDDLESSLEQEKKIRMDLERAKRKLEGDLKLSQESIMDLENDKQQLEERLK
KKDFELNALSARIEDEQAIAGQLQKKLKELQARIEELEEELEAERTGRAKVEKLRSDLSR
ELEEISERLEEAGGATSVQLELNKKREAEFQKLRRDLEEATLQHEATAAALRKKHADSVA
ELSEQLDNLQRVKQKLEKEKSELKLELDDVSSNMEQLIKAKANLEKMCRTTEDQMNEHRS
KSEEAQRMVANLNTQRAKLQTENGELSRQLEEKEAFINQLMRGKLTYTQQLEDLKRQLEE
EAKAKNALAHALQSARHDCDLLREQYEEETEAKAELQRALSKANSEVAQWRTKYETDAIQ
RTEELEEAKKKLAQRLQEAEEAVEAVNAKCSSLEKTKHRLQNEIEDLMADLERSNAAAAA
LDKKQRNFDKILSEWKQKFEESQTELEASQKESRSLSTELFKLKNAYEESLEHLETFKRE
NKNLQEEISDLTEQLGASHKTIHELEKVRKQLDAEKLELQAALEEAEASLEHEEGKILRA
QLEFNQVKADYERKLAEKEEEMEQAKRNHARVVDSLQTSLDAETRSRNEALRLKKKMEGD
LNEMEIQLSHANRVAAEAQKQVKALQGCLKDAQLQLDDAVRANEDLKENIAIVERRNNLL
QAELEELRAALEQSERARKLAEQELIEASERVQLLHSQNTGLINQKKKMEADISQLQTEV
EEAIQECRNAEEKAKKAITDAAMMAEELKKEQDTSAHLERMKKNLEQSVKDLQLRLDEAE
QLALKGGKKQLQKLEARVRELEHELEAEQKRNAESVKGLRKSERRVKELSYQTEEDRKNM
VRLQELVDKLQLKVKAYKRQAEEA------------------------------------
---------------
>XP_006261248.1 PREDICTED: myosin-6 isoform X2 [Alligator mississippiensis]
MTDSHMAEFGAAAPYLRKSDKERLEAQTRPFDLRVECFVPDDKEEFIKAKITAREAGKVT
VQTTVTVKEDQIMQQNPPKFDKIEDMAMLTFLHEPAVLYNLKERYAAWMIYTYSGLFCVT
INPYKWLPVYNAEVVGAYRGKKRSEAPPHIFSISDNAYQYMLTDRENQSILITGESGAGK
TVNTKRVIQYFASIAAIGDR-KKEAASANKGTLEDQIIQANPALEAFGNAKTLRNDNSSR
FGKFIRIHFGATGKLASADIETYLLEKSRVIFQLKAERNYHIFYQILSNKKPELLEMMLI
TNNPYDYNYVSQGEVTVASIDDADELMATDSAFDVLGFLAEEKVGVYKLTGAIMHYGNMK
FKQKQREEQAEPDGTEDADKSAYLMGLNSADLLKGLCHPRVKVGNEYVTKGQNVQQVYYS
IGALAKSVYEKMFTWMVMRINNSLETKQPRQYFIGVLDIAGFEIFDFNSFEQLCINFTNE
KLQQFFNHHMFVLEQEEYKKEGIEWEFIDFGMDLQACIDLIEKPMGIMSILEEECMFPKA
TDMTFKAKLFDNHLGKSANFGKPRNVKGKPEAHFSLVHYAGTVDYNIIGWLQKNKDPLNE
TVVGLYQKSALKLLATLFSNYASADAVSEGGKGKGSKKKGSSFQTVSALHRENLNKLMTN
LKTTHPHFVRCIIPNERKAPGVMDNPLVMHQLRCNGVLEGIRICRKGFPNRILYGDFRQR
YRILNPMAIPEGQFIDSRKGAEKLLCSLDIDHNQYKFGHTKVFFKAGLLGHLEEMRDERL
ARIITRLQAQARGQLMRIEFKKIVERRDALLVIQWNIRAFMGVKNWPWMKLYFKIKPLLK
SAETEKEMQTMKEEFGRLKEALEKSEQRRKELEEKMVSLLQEKNDLQLQVQAEQDNLNDA
EERCDQLIKNKIQLEAKAKELTERVEDEEEMNAELTAKKRKLEDECSELKKDIDDLELSL
AKVEKEKHATENKVKNLTEEMAGLDETIAKLTKEKKALQEAHQQALDDLQVEEDKVNTLS
KAKVKLEQQVDDLEGSLEQEKKMRMDLERAKRKLEGDLKLSQENIMDLENDKQQLEEKLK
KKEFDINHLNSKIEDEQALALQLQKKLKEHQARIEELEEELEAERTARAKVEKLRSELSR
ELEEISERLEEAGGATSVQIEMNKKREVEFQKMRRDLEEATLQHEATAATLRKKHADSVA
ELSEQIDNLQRVKQKLEKEKSELKLELDDVSSNMEQLLKAKVGTEKLSRTLEDQAAEYRS
KLEETQRVLNDTSTQKAKLQTENAELSRQLEEKEALISQLTRGKQSYTQQMEDVKRQMEE
EVKSKNALAHALQSARHDCDLLREQYEEEMEAKAELQRSLSKANSEVAQWRTKYETDAIQ
RTEELEEAKKKLAQRLQEAEEAVEAVNAKCSSLEKTKHRLQNEIEDLMVDVERSNAAAAA
LDKKQRNFDKILAEWKQKFEESQTELETSQKESRSLSTELFKLKNAYEESLEHLETFKRE
NKNLQEEISDLTEQLGEGGKSRQELEKARKQLEAEKLELQAALEEAEASLEHEEGKILRA
QLEFNQFKADFERKLAEKDEEMEQAKRNHLRVVDSLQASLDAETRSRNEALRVKKKMEGD
LNEMEIQLSHANRIAAEAQKQVKVLQGYLKDTQLQLDDVMRANEDLKENIAIVERRNNLM
QSELEELRSVVEQTERARKLAEQELIEASERVQLLHSQNTSLINQKKKMEVDLAQLQTEV
EDAIQECRNAEEKAKKAITDAAMMAEELKKEQDTSSHLERMKKNMEQTIKDLQLRLDEAE
QLALKGGKKQLQKLEARVRELENELEAEQKRNVESIKGLRKSERRIKELTYQTEEDKKNL
MRLQDLVDKLQLKVKAYKRQAEEAEEQANTNLAKFRKVQHELDEAEERADIAESQVNKLR
AKSR--DIGVKKLHD
>XP_006036568.1 myosin-6 isoform X1 [Alligator sinensis]
MTDSHMAEFGAAAPYLRKSDKERVEAQTRPFDLRVECFVPDDKEEFIKAKITAREAGKVT
VQTTVTVKEDQIMQQNPPKFDKIEDMAMLTFLHEPAVLYNLKERYAAWMIYTYSGLFCVT
INPYKWLPVYNAEVVAAYRGKKRSEAPPHIFSISDNAYQYMLTDRENQSILITGESGAGK
TVNTKRVIQYFASIAAIGDR-KKEAASANKGTLEDQIIQANPALEAFGNAKTLRNDNSSR
FGKFIRIHFGATGKLASADIETYLLEKSRVIFQLKAERNYHIFYQILSNKKPELLEMMLI
TNNPYDYNYVSQGEVTVASIDDADELMATDSAFDVLGFLAEEKVGVYKLTGAIMHYGNMK
FKQKQREEQAEPDGTEDADKSAYLMGLNSADLLKGLCHPRVKVGNEYVTKGQNVQQVYYS
IGALAKSVYEKMFTWMVMRINNSLETKQPRQYFIGVLDIAGFEIFDFNSFEQLCINFTNE
KLQQFFNHHMFVLEQEEYKKEGIEWEFIDFGMDLQACIDLIEKPMGIMSILEEECMFPKA
TDMTFKAKLFDNHLGKSANFGKPRNVKGKPEAHFSLGHYAGTVDYNIIGWLQKNKDPLNE
TVVGLYQKSALKLLATLFSNYASADAVSEGGKGKGSKKKGSSFQTVSALHRENLNKLMTN
LKTTHPHFVRCIIPNERKAPGVMDNPLVMHQLRCNGVLEGIRICRKGFPNRILYGDFRQR
YRILNPMAIPEGQFIDSRKGAEKLLGSLDIDHNQYKFGHTKVFFKAGLLGHLEEMRDERL
ARIITRLQAQARGQLMRIEFKKILERRDALLVIQWNIRAFMGVKNWPWMKLYFKIKPLLK
SAETEKEMQTMKEEFGRLKEALEKSEQRRKELEEKMVSLLQEKNDLQLQVQAEQDNLNDA
EERCDQLIKNKIQLEAKAKELTERVEDEEEMNAELTAKKRKLEDECSELKKDIDDLELSL
AKVEKEKHATENKVKNLTEEMAGLDETIAKLTKEKKALQEAHQQALDDLQVEEDKVNTLS
KAKVKLEQQVDDLEGSLEQEKKMRMDLERAKRKLEGDLKLSQENIMDLENDKQQLEEKLK
KKEFDINQLNSKIEDEQALALQLQKKLKEHQARIEELEEELEAERTARAKVEKLRSDLSR
ELEEISERLEEAGGATSVQIEMNKKREVEFQKMRRDLEEATLQHEATAATLRKKHADSVA
ELSEQIDNLQRVKQKLEKEKSELKLELDDVSSNMEQLLKAKVGTEKLSRTLEDQAAEYRS
KLEETQRVLNDTSTQKAKLQTENAELSRQLEEKEALISQLTRGKQSYTQQMEDVKRQMEE
EVKSKNALAHALQSARHDCDLLREQYEEEMEAKAELQRSLSKANSEVAQWRTKYETDAIQ
RTEELEEAKKKLAQRLQEAEEAVEAVNAKCSSLEKTKHRLQNEIEDLMVDVERSNAAAAA
LDKKQRNFDKILAEWKQKFEESQTELETSQKESRSLSTELFKLKNAYEESLEHLETFKRE
NKNLQEEISDLTEQLGEGGKSRQELEKARKQLEAEKLELQAALEEAEASLEHEEGKILRA
QLEFNQFKADFERKLAEKDEEMEQAKRNHLRVVDSLQASLDAETRSRNEALRVKKKMEGD
LNEMEIQLSHANRIAAEAQKQVKVLQGYLKDTQLQLDDVMRANEDLKENIAIVERRNNLM
QSELEELRAVVEQTERARKLAEQELIEASERVQLLHSQNTSLINQKKKMEVDLAQLQTEV
EDAIQECRNAEEKAKKAITDAAMMAEELKKEQDTSSHLERMKKNMEQTIKDLQLRLDEAE
QLALKGGKKQLQKLEARVRELENELEAEQKRNVESVKGLRKSERRIKELTYQTEEDKKNL
MRLQDLVDKLQLKVKAYKRQAEEAEEQANTNLAKFRKIQHELDEAEERADIAESQVNKLR
AKSR--DIGVKKLHD
>XP_031447859.1 myosin-7-like [Phasianus colchicus]
SPTSKLAKFLEATQCPWMSEQEHLAVQTWPFNLKHDISIPDKHEKLIKATIVSCNSTKVT
MQTTLTVPEADVHPQNPPKFDRIEDMAMLTFLHEPAVLYNLKERYASWMIYTYSGLFCVT
VNPYKWLPVYNAEVVAAYRGKKRTEVPPHIFSISDNAYQNMLTDRENQSILITGESGAGK
TVNTKRVIQYFASIAAIGDR-KKEVANSSKGTLEDQIIQANPALEAFGNAKTVRNDNSSR
FGKFIRIHFGATGKLASADIETYLLEKSRVIFQLKAERNYHIFYQILSNKKPELLEMLLI
TNNPYDYSYVSQGEVTVASIDDSEELLATDSAFDVLGFTAEEKAGVYKLTGAIMHFGNMK
FKQKQREEQAEPDGTEDADKSAYLMGLNSADLLKGLCHPRVKVGNEYVTKGQSVQQVYYS
IGALAKAVYEKMFNWMVVRINNSLETKQPRQYFIGVLDIAGFEIFDFNSFEQLCINFTNE
KLQQFFNHHMFVLEQEEYKKEGIEWEFIDFGMDLQACIDLIEKPMGIMSILEEECMFPKA
SDMTFKAKLFDNHLGKSANFGKPRNVKGKAEAHFSLIHYAGTVDYNIIGWLEKNKDPLNE
TVVGLYQKSALKLLASLFSNYAGADAGGDSGKGKGAKKKGSSFQTVSALHRENLNKLMAN
LKTTHPHFVRCLIPNERKEPGVMDNPLVMHQLRCNGVLEGIRICRKGFPNRILYGDFRQR
YRILNPTAIPEGQFIDSRKGAEKLLGSLDIDHNQYKFGHTKVFFKAGLLGQLEEMRDERL
SLIITRIQAQARGQLMRIEFKKILERRDALLVIQWNIRAFMGVKNWPWMKLYFKIKPLLK
SAETEKEMQTMKEEFGHLKEALEKSEARRKELEEKMVSMLQEKNDLQLQVQAEQDNLADA
EERCDQLIKNKIQLEAKVKEMTERLEEEEEMNAELTAKKRKLEDECSELKKDIDDLELSL
AKVEKEKHATENKVKNLTEEMAGLDENITKLTKEKKTLQESHQQALDDLQAEEDKVNTLA
KAKVKLEQQVDDLESSLEQEKKIRMDLERAKRKLEGDLKLAQESVMDLENDKQQLEERLK
KKDFELNTLNARIEDEQAIAAQLQKKLKELQARIEELEEELEAERTGRAKVEKLRSELLQ
ELEETSERLEEAGGATSVQLELNKKREAEFQKLRRDLEEATLQHEATAATLRKKHADSVA
ELSEQLDNLQRVKQKLEKEKSELKLELDDVSSNTEQLIKAKANLEKMCRTMEDQMNEHRS
KLEEAQRTVTDLSTQRAKLQTENSELSRQLEEKEAFVNQLMRGKLTYTQQLEDLKRQLEE
EAKAKNALAHALQSAQHDCDLLREQYEEEMEAKAELQRALSKANSEVAQWRTKYETDAIQ
RTEELEEAKKKLAQRLQEAEEAVEAVNAKCSSLEKTKHRLQNEIEDLMADVERSNAAAAA
LDKKQRNFDKILSEWKQKFEESQTELEASQKEARSLSTELFKLKNAYEESLEHLETFKRE
NKNLQEEISDLTEQLGASQKSIHELEKVRKQLDAEKLELQAALEEAEASLEHEEGKILRA
QLEFNQVKADYERKLAEKDEEMEQAKRNHLRVVDSLQTSLDAETRSRNEALRLKKKMEGD
LNEMEIQLSHANRMAAEAQKQVKALQGYLKDTQLQLDDAVRANEDLKENTAIVERRNNLL
QSELEELRAMVEQSERARKLAEQELIEASERVQLLHSQNTSLINQKKKMEADISQLQTEV
EEAIQECRNAEEKAKKAITDAAMMVEELKKEQDTSAHLERMKKNMEQTVKDLQLRLDEAE
QLALKGGKKQLQKLEVRVRELENELEAEQKRNAESIKGLRKSERRVKELSYQTEEDRKNM
VRLQDLVDKLQLKVKAYKRQAEEAEEQANSNLAKFRKAQHELDEAEERADMAESQVNKLR
ARSR--DIGAKKGLN
>XP_021271714.1 LOW QUALITY PROTEIN: myosin-7-like [Numida meleagris]
QRLKMEAALGVAAPFLRAPEGPR---PTPPGDTRGLCFVPHPQLEFVRARVTARAGNGVT
VTTTLTVPEADVHPQNPPKFDRIEDMAMLTFLHEPAVLYNLKERYASWMIYTYSGLFCVT
VNPYKWLPVYNAEVVAAYRGKKRTEVPPHIFSISDNAYQNMLTDRENQSILITGESGAGK
TVNTKRVIQYFASIAAIGDR-KKEVANSSKGTLEDQIIQANPALEAFGNAKTVRNDNSSR
FGKFIRIHFGATGKLASADIETYLLEKSRVIFQLKAERNYHIFYQILSNKKPELLEMLLI
TNNPYDYSYVSQGEVTVASIDDSEELLATDSAFDVLGFTAEEKAGVYKLTGAIMHFGNMK
FKQKQREEQAEPDGTEDADKSAYLMGLNSADLLKGLCHPRVKVGNEYVTKGQSVQQVYYS
IGALAKAVYEKMFNWMVVRINNSLETKQPRQYFIGVLDIAGFEIFDFNSFEQLCINFTNE
KLQQFFNHHMFVLEQEEYKKEGIEWEFIDFGMDLQACIDLIEKPMGIMSILEEECMFPKA
SDMTFKAKLFDNHLGKSANFGKPRNVKGKSEAHFSLIHYAGTVDYNIIGWLEKNKDPLNE
TVVGLYQKSALKLLASLFSSYAGADSGGDGGKGKGAKKKGSSFQTVSALHRENLNKLMAN
LKTTHPHFVRCLIPNERKEPGVMDNPLVMHQLRCNGVLEGIRICRKGFPNRILYGDFRQR
YRILNPTAIPEGQFIDSRKGAEKLLGSLDIDHNQYKFGHTKVFFKAGLLGLLEEMRDERL
SLIITRIQAQARGQLMRIEFKKILERRDALLVIQWNIRAFMGVKNWPWMKLYFKIKPLLK
SAETEKEMQTMKEEFGHLKEALEKSEARRKDLEEKMVSMLQEKNDLQLQVQAEQDNLADA
EERCDQLIKNKIQLEAKVKEMTERLEEEEEMNAELAAKKRKLEDECSELKKDIDDLELSL
AKVEKEKHATENKVKNLTEEMAGLDENITKLTKEKKTLQESHQQALDDLQAEEDKVNTLA
KAKVKLEQQADDLESSLEQEKKIRMDLERAKRKLEGDLKLAQESIMDLENDKQQLEERLK
KKDFELNTLNARIEDEQAIVAQLQKKLKELQARIEELEEELEAERTGRAKVEKLRSELLQ
ELEETSERLEEAGGATSVQLELNKKREAEFQKLRRDLEEATLQHEATAATLRKKHADSVA
ELSEQLDNLQRVKQKLEKEKSELKLELDDVSSNMEQLIKAKASLEKMCRTMEDQMNEHRS
KLEEDQRTVTDLSTQRAKLQTENSELSRQLEEKEAFINQLTRGKLTYTQQLEDLKRQLEE
EAKAKNALAHALQSAQHDCDLLREQYEEEMEAKAELQRALSKANSEVAQWRTKYETDAIQ
RTEELEEAKKKLAQRLQEAEEAVEAVNAKCSSLEKTKHRLQNEIEDLMADVERSNAAAAA
LDKKQRNFDKILSEWKQKFEESQTELEASQKEARSLSTEIFKLKNAYEESLEHLETFKRE
NKNLQEEILDLTEQLGASQKTIHELEKVRKQLDTEKLELQAALEEAEASLEHEEGKILRA
QLEFNQVKADYERKLAEKDEEMEQGKRNHLRVVDSLQTSLDAETRSRNESLRLKKKMEGD
LNEMEIQLSHANRTAAEAQKQVKALQGYLKDTQLQLDDAVRANEDLKENIAIVERRNNLL
QSELEELQAMVEQTERARKLAEQELIEASERVQLLHSQNTSLINQKKKMEADISQLQTEV
EEAIQECRNAEEKAKKAITDAAMMAEELKKEQDTSAHLERMKKNMEQTIKDLQLRLDEAE
QLALKGGKKQLQKLEVRARELENELEAEQKRNAESIKGLRKSERRVKELSYQTEEDRKNM
VRLQDLVDKLQLKVKAYKRQAEEAEEQANSNLAKFRKAQHELDEAEERADMAESQVNKLR
ARSR--DISTRKGLN
>AAC59911.1 slow myosin heavy chain 3 [Coturnix coturnix]
----MEALLGAAAPFLRAPEGPH---SAPPGDTRGLCFVPHPQLEFVRARITARAGNGVT
VTTTLTVPEADVHPQNPPKFDRIEDMAMLTFLHEPAVLYNLKERYASWMIYTYSGLFCVT
VNPYKWLPVYNAEVVAAYRGKKRTEVPPHIFSISDNAYQNMLTDRENQSILITGESGAGK
TVNTKRVIQYFASIAAIGDR-KKEVANSSKGTLEDQIIQANPALEAFGNAKTVRNDNSSR
FGKFIRIHFGATGKLASADIETYLLEKSRVIFQLKAERNYHIFYQILSNKKPELLEMLLI
TNNPYDYSYVSQGEVTVASIDDSEELLATDSAFDVLGFTAEEKAGVYKLTGAIMHFGNMK
FKQKQREEQAEPDGTEDADKSAYLMGLNSADLLKGLCHPRVKVGNEYVTKGQSVQQVYYS
IGALAKAVYEKMFNWMVVRINNSLETKQPRQYFIGVLDIAGFEIFDFNSFEQLCINFTNE
KLQQFFNHHMFVLEQEEYKKEGIEWEFIDFGMDLQACIDLIEKPMGIMSILEEECMFPKA
SDMTFKAKLFDNHLGKSANFGKPRNVKGKSEAHFSLIHYAGTVDYNIIGWLEKNKDPLNE
TVVGLYQKSALKLLASLFSNYAGADAGGDSGKGKGAKKKGSSFQTVSALHRENLNKLMAN
LKTTHPHFVRCLIPNERKEPGVMDNSLVMHQLRCNGVLEGIRICRKGFPNRILYGDFRQR
YRILNPTAIPEGQFIDSRKGAEKLLGSLDIDHNQYKFGHTKVFFKAGLLGLLEEMRDERL
SLIITRIQAQARGQLMRIEFKKILERRDALLVIQWNIRAFMGVKNWPWMKLYFKIKPLLK
SAETEKEMQTMKEEFGHLKEALEKSEARRKELEEKMVSMLQEKNDLQLQVQAEQDNLADA
EERCDQLIKNKIQLEAKVKEMTERLEEEEEMNAELTAKKRKLEDECSELKKDIDDLELSL
AKVEKEKHATENKVKNLTEEMAGLDENITKLTKEKKTLQESHQQALDDLQAEEDKVNTLA
KAKVKLEQQADDLESSLQQEKKIRMDLERAKRKLEGDLKLAQESVMDLENDKQQLEERLK
KKDFELNTLNARIEDEQAIAAQLQKKLKELQARIEELEEELEAERTGRAKVEKLRSELLQ
ELEETSERLEEAGGATSVQLELNKKREAEFQKLRRDLEEATLQHEATAAALRKKHADSVA
ELSEQLDNMQRVKQKLEKEKSELKLELDDVSSNMEQLIKAKANLEKMCRSTEDQMNEHRN
KLEESQRTVTDLSTQRAKLQTENSELSRQLEEKEAFINQLMRGKLTYTQQLEDLKRQLEE
EAKAKNALAHALQSAQHDCDLLREQYEEEMEAKAELQRALSKANSEVAQWRTKYETDAIQ
RTEELEEAKKKLAQRLQEAEEAVEAVNAKCSSLEKTKHRLQNEIEDLMADVERSNAAAAA
LDKKQRNFDKILSEWKQKFEESQTELEASQKEARSLSTELFKLKNAYEESLEHLETFKRE
NKNLQEEISDLTEQLGASQKSIHELEKVRKQLDAEKLELQAALEEAEASLEHEEGKILRA
QLEFNQVKAEYERKLAEKDEEMEQSKRNHLRVVDSLQTSLDAETRSRNEALRLKKKMEGD
LNEMEIQLSHANRTAAEAQKQVKALQGYLKDTQLQLDDAVRANEDLKENIAIVERRNNLL
QSELEELRAMVEQSERARKLAEQELTEASERVQLLHSQNTSLINQKKKMEADISQLQTEV
EEAIQECRNAEEKAKKAITDAAMMAEELKKEQDTSAHLERMKKNMEQTVKDLQLRLDEAE
QLALKGGKKQLQKLEARVRELENELEAEQKHNAESIKGLRKSERRVKELSYQTEEDRKNM
VRLQDLVDKLQLKVKAYKRQAEEAEEQANSNLAKFRKAQHELDEAEERADIAESQVNKLR
ARSR--DISNKKGLN
>XP_019467434.1 myosin-7-like [Meleagris gallopavo]
QRLKMEAALGVAAPFLRAPEGSR---PSPPGDTRGLCFVPHPQLEFVRGRITARAGNGVT
VTTTLTVPEANVHPQNPPKFDRIEDMAMLTFLHEPAVLYNLKERYASWMIYTYSGLFCVT
VNPYKWLPVYNAEVVAAYRGKKRTEVPPHIFSISDNAYQNMLTDRENQSILITGESGAGK
TVNTKRVIQYFASIAAIGDR-KKEVANSSKGTLEDQIIQANPALEAFGNAKTVRNDNSSR
FGKFIRIHFGATGKLASADIETYLLEKSRVIFQLKAERNYHIFYQILSNKKPELLEMLLI
TNNPYDYSYVSQGEVTVASIDDSEELLATDSAFDVLGFTAEEKAGVYKLTGAIMHFGNMK
FKQKQREEQAEPDGTEDADKSAYLMGLNSADLLKGLCHPRVKVGNEYVTKGQSVQQVYYS
IGALAKAVYEKMFNWMVVRINNSLETKQPRQYFIGVLDIAGFEIFDFNSFEQLCINFTNE
KLQQFFNHHMFVLEQEEYKKEGIEWEFIDFGMDLQACIDLIEKPMGIMSILEEECMFPKA
SDMTFKAKLFDNHLGKSANFGKPRNVKGKAEAHFSLIHYAGTVDYNIIGWLEKNKDPLNE
TVVGLYQKSALKLLASLFSNYAGADTGGDSGKGKGAKKKGSSFQTVSALHRENLNKLMAN
LKTTHPHFVRCLIPNERKEPGVMDNPLVMHQLRCNGVLEGIRICRKGFPNRILYGDFRQR
YRILNPTAIPEGQFIDSRKGAEKLLGSLDIDHNQYKFGHTKVFFKAGLLGLLEEMRDERL
SLIITRIQAQARGQLMRIEFKKILERRDALLVIQWNIRAFMGVKNWPWMKLYFKIKPLLK
SAETEKEMQTMKEEFGHLKEALEKSEARRKELEEKMVSMLQEKNDLQLQVQAEQDNLADA
EERCDQLIKNKIQLEAKVKEMTERLEEEEEMNAELTAKKRKLEDECSELKKDIDDLELSL
AKVEKEKHATENKVKNLTEEMAGLDENITKLTKEKKTLQESHQQALDDLQAEEDKVNTLA
KAKVKLEQQVDDLESSLEQEKKIRMDLERAKRKLEGDLKLAQESVMDLENDKQQLEERLK
KKDFELNTLNARIEDEQAIAAQLQKKLKELQARIEELEEELEAERMGRAKVEKLRSELLQ
ELEETSERLEEAGGATSVQLELNKKREAEFQKLRRDLEEATLQHEATAAALRKKHADSVA
ELSEQLDNLQRVKQKLEKEKSELKLELDDVSSNTEQLIKAKANLEKMCRTMEDQMNEHRS
KLEEAQRTVTDLSTQRAKLQTENSELSRQLEEKEAFINQLMRGKLTYTQQLEDLKRQLEE
EAKAKNALAHALQSAQHDCDLLREQYEEEMEAKAELQRALSKANSEVAQWRTKYETDAIQ
RTEELEEAKKKLAQRLQEAEEAVEAVNAKCSSLEKTKHRLQNEIEDLMADVERSNAAAAA
LDKKQRNFDKILSEWKQKFEESQTELEASQKEARSLSTELFKLKNAYEESLEHLETFKRE
NKNLQEEISDLTEQLGASQKSIHELEKVRKQLDAEKLELQAALEEAEASLEHEEGKILRA
QLEFNQVKADYERKLAEKDEEMEQAKRNHLRVVDSLQTSLDAETRSRNEALRLKKKMEGD
LNEMEIQLSHANRTAAEAQKQVKALQGYLKDTQLQLDDAVRANEDLKENIAIVERRNNLL
QSELEELRAMVEQSERARKLAEQELIEASERVQLLHSQNTSLINQKKKMEADISQLQTEV
EEAIQECRNAEEKAKKAITDAAMMAEELKKEQDTSAHLERMKKNMEQTVKDLQLRLDEAE
QLALKGGKKQLQKLEVRVRELENELEAEQKRNAESIKGLRKSERRVKELSYQTEEDRKNM
VRLQDLVDKLQLKVKAYKRQAEEAEEQANSNLAKFRKVQHELDEAEECANIAQTSVQYLL
YPPKFPDFNQ-----
>XP_015151150.1 myosin-7 isoform X1 [Gallus gallus]
QRLKMEAALGVAAPFLRAPEGPR---PTPAGDTRGLCFVPHPQLEFIRARVTARAGNGVT
VTTTLTVPEADVHPQNPPKFDRIEDMAMLTFLHEPAVLYNLKERYASWMIYTYSGLFCVT
VNPYKWLPVYNAEVVAAYRGKKRTEVPPHIFSISDNAYQNMLTDRENQSILITGESGAGK
TVNTKRVIQYFASIAAIGDR-KKEVANSSKGTLEDQIIQANPALEAFGNAKTVRNDNSSR
FGKFIRIHFGATGKLASADIETYLLEKSRVIFQLKAERNYHIFYQILSNKKPELLEMLLI
TNNPYDYSYVSQGEVTVASIDDSEELLATDSAFDVLGFTAEEKAGVYKLTGAIMHFGNMK
FKQKQREEQAEPDGTEDADKSAYLMGLNSADLLKGLCHPRVKVGNEYVTKGQSVQQVYYS
IGALAKAVYEKMFNWMVVRINNSLETKQPRQYFIGVLDIAGFEIFDFNSFEQLCINFTNE
KLQQFFNHHMFVLEQEEYKKEGIEWEFIDFGMDLQACIDLIEKPMGIMSILEEECMFPKA
SDMTFKAKLFDNHLGKSANFGKPRNVKGKSEAHFSLIHYAGTVDYNIIGWLEKNKDPLNE
TVVGLYQKSALKLLASLFSNYAGADAGGDGGKGKGAKKKGSSFQTVSALHRENLNKLMAN
LKTTHPHFVRCLIPNERKEPGVMDNPLVMHQLRCNGVLEGIRICRKGFPNRILYGDFRQR
YRILNPTAIPEGQFIDSRKGAEKLLGSLDIDHNQYKFGHTKVFFKAGLLGLLEEMRDERL
SLIITRIQAQARGQLMRIEFKKILERRDALLVIQWNIRAFMGVKNWPWMKLYFKIKPLLK
SAETEKEMQTMKEEFGHLKEALEKSEARRKELEEKMVSMLQEKNDLQLQVQAEQDNLADA
EERCDQLIKNKIQLEAKVKEMTERLEEEEEMNAELAAKKRKLEDECSELKKDIDDLELSL
AKVEKEKHATENKVKNLTEEMAGLDENITKLTKEKKILQESHQQALDDLQAEEDKVNTLA
KAKVKLEQQADDLESSLEQEKKIRMDLERAKRKLEGDLKLAQESIMDLENDKQQLEERLK
KKDFELNTLNARIEDEQAISAQLQKKLKELQARIEELEEELEAERTGRAKVEKLRSELLQ
ELEETSERLEEAGGATSVQLELNKKREAEFQKLRRDLEEATLQHEATAATLRKKHADSVA
ELSEQLDNLQRVKQKLEKEKSELKLELDDVNSNTEQLIKAKTNLEKMCRTTEDQMNEHRS
KLEEAQRTVTDLSTQRAKLQTENSELSRQLEEKEAFINQLTRGKLTYTQQLEDLKRQLEE
EAKAKNALAHALQSAQHDCDLLREQYEEEMEAKAELQRALSKANSEVAQWRTKYETDAIQ
RTEELEEAKKKLAQRLQEAEEAVEAVNAKCSSLEKTKHRLQNEIEDLMADVERSNAAAAA
LDKKQRNFDKILSEWKQKFEESQTELEASQKEARSLSTELFKLKNAYEESLEHLETFKRE
NKNLQEEILDLTEQLGASQKSIHELEKVRKQLDAEKLELQAALEEAEASLEHEEGKILRA
QLEFNQVKADYERKLAEKDEEIEQSKRNHLRVVDSLQTSLDAETRSRNEALRLKKKMEGD
LNEMEIQLSHANRTAAEAQKQVKALQGYLKDTQLQLDDVVRANEDLKENIAIVERRNNLL
QSELEELRAMVEQSERARKLAEQELIEASERVQLLHSQNTSLINQKKKMEADISQLQTEV
EEAIQECRNAEEKAKKAITDAAMMAEELKKEQDTSAHLERMKKNMEQTVKDLQLRLDEAE
QLALKGGKKQLQKLEVRVRELENELEAEQKRNAESIKGLRKSERRVKELSYQTEEDRKNM
VRLQDLVDKLQLKVKAYKRQAEEAEEQANSNLAKFRKVQHELDEAEERADMAESQVNKLR
ARSR--DIGAKKGLN
>XP_042665271.1 myosin-7 isoform X2 [Centrocercus urophasianus]
----MEAALGVAAPFLRAPEGSR---PTPPADTRGLCFVPHPQLEFVRGRITARAGNGVT
VTTTLTVPEADVHPQNPPKFDRIEDMAMLTFLHEPAVLYNLKERYASWMIYTYSGLFCVT
VNPYKWLPVYNAEVVAAYRGKKRTEVPPHIFSISDNAYQNMLTDRENQSILITGESGAGK
TVNTKRVIQYFASIAAIGDR-KKEVANSSKGTLEDQIIQANPALEAFGNAKTVRNDNSSR
FGKFIRIHFGATGKLASADIETYLLEKSRVIFQLKAERNYHIFYQILSNKKPELLEMLLI
TNNPYDYSYVSQGEVTVASIDDSEELLATDSAFDVLGFTAEEKAGVYKLTGAIMHFGNMK
FKQKQREEQAEPDGTEDADKSAYLMGLNSADLLKGLCHPRVKVGNEYVTKGQSVQQVYYS
IGALAKAVYEKMFNWMVVRINNSLETKQPRQYFIGVLDIAGFEIFDFNSFEQLCINFTNE
KLQQFFNHHMFVLEQEEYKKEGIEWEFIDFGMDLQACIDLIEKPMGIMSILEEECMFPKA
SDMTFKAKLFDNHLGKSANFGKPRNVKGKAEAHFSLIHYAGTVDYNIIGWLEKNKDPLNE
TVVGLYQKSSLKLLASLFSNYAGADAGGDSGKGKGAKKKGSSFQTVSALHRENLNKLMAN
LKTTHPHFVRCLIPNERKEPGVMDNPLVMHQLRCNGVLEGIRICRKGFPNRILYGDFRQR
YRILNPTAIPEGQFIDSRKGAEKLLGSLDIDHNQYKFGHTKVFFKAGLLGLLEEMRDERL
SLIITRIQAQARGQLMRIEFKKILERRDALLVIQWNIRAFMGVKNWPWMKLYFKIKPLLK
SAETEKEMQTMKEEFGHLKEALEKSEARRKELEEKMVSMLQEKNDLQLQVQAEQDNLADA
EERCDQLIKNKIQLEAKVKEMTERLEEEEEMNAELTAKKRKLEDECSELKKDIDDLELSL
AKVEKEKHATENKVKNLTEEMAGLDENITKLTKEKKTLQESHQQTLDDLQAEEDKVNTLA
KAKVKLEQQVDDLESSLEQEKKIRMDLERAKRKLEGDLKLAQESVMDLENDKQQLEERLK
KKDFELNTLNTRIEDEQAIAAQLQKKLKELQARIEELEEELEAERTGRAKVEKLRSELLQ
ELEETSERLEEAGGATSVQLELNKKREAEFQKLRRDLEEATLQHEATAAALRKKHADSVA
ELSEQLDNLQRVKQKLEKEKSELKLELDDVSSNTEQLIKAKATLEKMCRTMEDQMNEHRS
KLEEAQRTVTDLSTQRAKLQTENSELSRQLEEKEAFINQLTRGKLTYTQQLEDLKRQLEE
EAKAKNALAHALQSAQHDCDLLREQYEEEMEAKAELQRALSKANSEVAQWRTKYETDAIQ
RTEELEEAKKKLAQRLQEAEEAVEAVNAKCSSLEKTKHRLQNEIEDLMADVERSNAAAAA
LDKKQRNFDKILSEWKQKFEESQTELEASQKEARSLSTELFKLRNAYEESLEHLETFKRE
NKNLQEEISDLTEQLGASQKSIHELEKVRKQLDAEKLELQAALEEAEASLEHEEGKILRA
QLEFNQVKADYERKLAEKDEEIEQAKRNHLRVVDSLQTSLDAETRSRNEALRLKKKMEGD
LNEMEIQLSHANRTAAEAQKQVKALQGYLKDTQLQLDDAVRANEDLKENIAIVERRNNLL
QSELEELRAMVEQSERARKLAEQELIEASERVQLLHSQNTSLINQKKKMEVDISQLQTEV
EEAIQECRNAEEKAKKAITDAAMMAEELKKEQDTSAHLERMKKNMEQTVKDLQLRLDEAE
QLALKGGKKQLQKLEIRVRELENELEAEQKRNAESIKGLRKSERRVKELSYQTEEDRKNM
VRLQDLVDKLQLKVKAYKRQAEEAEEQANSNLAKFRKVQHELDEAEERADMAESQVNKLR
ARSR--DIGAKKGLN
>XP_042735411.1 myosin-7-like isoform X3 [Lagopus leucura]
----MEAALGVAAPFLRAPEGSR---PTPPADTRGLCFVPHPQLEFVRGRITARAGNGVT
VTTTLTVPEADVHPQNPPKFDRIEDMAMLTFLHEPAVLYNLKERYASWMIYTYSGLFCVT
VNPYKWLPVYNAEVVAAYRGKKRTEVPPHIFSISDNAYQNMLTDRENQSILITGESGAGK
TVNTKRVIQYFASIAAIGDR-KKEVANSSKGTLEDQIIQANPALEAFGNAKTVRNDNSSR
FGKFIRIHFGATGKLASADIETYLLEKSRVIFQLKAERNYHIFYQILSNKKPELLEMLLI
TNNPYDYSYVSQGEVTVASIDDSEELLATDSAFDVLGFTAEEKAGVYKLTGAIMHFGNMK
FKQKQREEQAEPDGTEDADKSAYLMGLNSADLLKGLCHPRVKVGNEYVTKGQSVQQVYYS
IGALAKAVYEKMFNWMVVRINNSLETKQPRQYFIGVLDIAGFEIFDFNSFEQLCINFTNE
KLQQFFNHHMFVLEQEEYKKEGIEWEFIDFGMDLQACIDLIEKPMGIMSILEEECMFPKA
SDMTFKAKLFDNHLGKSANFGKPRNVKGKAEAHFSLIHYAGTVDYNIIGWLEKNKDPLNE
TVVGLYQKSSLKLLASLFSNYAGADAGGDSGKGKGAKKKGSSFQTVSALHRENLNKLMAN
LKTTHPHFVRCLIPNERKEPGVMDNPLVMHQLRCNGVLEGIRICRKGFPNRILYGDFRQR
YRILNPTAIPEGQFIDSRKGAEKLLGSLDIDHNQYKFGHTKVFFKAGLLGLLEEMRDERL
SLIITRIQAQARGQLMRIEFKKILERRDALLVIQWNIRAFMGVKNWPWMKLYFKIKPLLK
SAETEKEMQTMKEEFGHLKEALEKSEARRKELEEKMVSMLQEKNDLQLQVQAEQDNLADA
EERCDQLIKNKIQLEAKVKEMTERLEEEEEMNAELTAKKRKLEDECSELKKDIDDLELSL
AKVEKEKHATENKVKNLTEEMAGLDENITKLTKEKKTLQESHQQTLDDLQAEEDKVNTLA
KAKVKLEQQVDDLESSLEQEKKIRMDLERAKRKLEGDLKLAQESVMDLENDKQQLEERLK
KKDFELNTLNTRIEDEQAIAAQLQKKLKELQARIEELEEELEAERTGRAKVEKLRSELLQ
ELEETSERLEEAGGATSVQLELNKKREAEFQKLRRDLEEATLQHEATAAALRKKHADSVA
ELSEQLDNLQRVKQKLEKEKSELKLELDDVSSNTEQLIKAKATLEKMCRTMEDQMNEHRS
KLEEAQRTVTDLSTQRAKLQTENSELSRQLEEKEAFINQLTRGKLTYTQQLEDLKRQLEE
EAKAKNALAHALQSAQHDCDLLREQYEEEMEAKAELQRALSKANSEVAQWRTKYETDAIQ
RTEELEEAKKKLAQRLQEAEEAVEAVNAKCSSLEKTKHRLQNEIEDLMADVERSNAAAAA
LDKKQRNFDKILLEWKQKFEESQTELEASQKEARSLSTELFKLRNAYEESLEHLETFKRE
NKNLQEEISDLTEQLGASQKSIHELEKVRKQLDAEKLELQAALEEAEASLEHEEGKILRA
QLEFNQVKADYERKLAEKDEETEQAKRNHLRVVDSLQTSLDAETRSRNEALRLKKKMEGD
LNEMEIQLSHANRTATEAQKQVKALQGYLKDTQLQLDDAVRANEDLKENIAIVERRNNLL
QSELEELRAMVEQSERARKLAEQELIEASERVQLLHSQNTSLINQKKKMEADISQLQTEV
EEAIQECRNAEEKAKKAITDAAMMAEELKKEQDTSAHLERMKKNMEQTVKDLQLRLDEAE
QLALKGGKKQLQKLEVRVRELENELEAEQKRNAESIKGLRKSERRVKELSYQTEEDRKNM
VRLQDLVDKLQLKVKAYKRQAEEAEEQANSNLAKFRKVQHELDEAEERADMAESQVNKLR
ARSR--DIGAKKGLN
>XP_009678202.1 PREDICTED: LOW QUALITY PROTEIN: myosin-6-like, partial [Struthio camelus australis]
-----MAEFGEAAPYLRKSEKERVEAQTRPFDLKKDIFVPDDKEEFVKATIISRDGAKIT
AEPTVTVKEDQIMQQNPPKFDKIEDMAMLTFLHEPAVLYNLKDRYASWMIYTYSGLFCVT
VNPYKWLPVYNAEVVAAYRGKKRSEAPPHIFSISDNAYQSMLTD----------------
------------------------------------------------------------
-----------------------LLEKSRVIFQLKAERNYHIFYQILSNKKPELLETLLI
TNNPYDYSYVSQGE----XINGSNVRMAPDNAFDVLGFTSEEKAGVYKLTGAIMHFGNMK
FKQKQREEQAEPDGTEDADKSAYLMGLNSADLLKGLCHPRVKVGNEYVTKGQNVQQVYYS
IGALAKAVYEKMFNWMVTRINNSLETKQPRQYFIGVLDIAGFEIFDFNSFEQLCINFTNE
KLQQFFNPHMFVLEQEEYKKEGIEWEFIDFGMDLQACIDLIEKPMGIMSILEEECMFPKA
TDMTFKAKLFDNHLGKSANFGKPRNVKGKPEAHFSLIHYAGTVDYNILGWLEKNKDPLNE
TVVGLYQKSSLKLLANLFANYAGADAPVE--KGKGSKKKGSSFQTVSALHRV--------
--------------------------------------------------RIWGSKVGGL
YRILNPAAIPEGQFIDSRKGAEKLLGSLDIDHNQYKFGHTKVFFKAGLLGHLEEMRDERL
SRIITRIQAQARGQLMRIEFKKILERRDALLVIQWNIRAFMGVKNWPWMKLYFKIKPLLK
SAETEKEMQTMKEEFGRLKEALEKSETRRKELEEKMVSLLQEKNDLQLQVQAEQDNLNDA
EERCDQLIKNKIQLEAKVKELTERLEDEEEMNAELTAKKRKLEDECSELKKDIDDLELTL
AKVEKEKHATENKVKNLTEEMAGLDEIIAKLTKEKKALQESHQQALDDLQAEEDKVNTLT
KAKVKLEQQADDLEGSLEQEKKIRMDLERAKRKLEGDLKLTQENIMDLENDKQQLEEKLK
KKEFEIHQQNSKIEDEQALALQLQKKMKELQARIEELEEELEAERTGRAKVEKLRSELSR
ELEEISERLEEAGGATSVQIELNKKREAEFQKMRRDLEEATLQHEATAATLRKKHADSVA
ELGEQIDNLQRVKQKLEKEKSELKLELDDVSASMEQLIKAKVGMEKVSRSLEDQAAEHRA
KLEEMQRALNDTSTQRAKLQTENGELSRQLEEKEALISQLTRGKQSYTQQMEDLKRQLEE
EAKAKNALAHALQSARHDCDLLREQYEEETEAKAELQRTLSKANSEVAQWRTKYETDAIQ
RTEELEEAKKKLAQRLQAAQEA--------------------------------------
------------------------------------------------------------
----------------GGHKTIHELEKVRKQLDAEKLDLQAALEEAEASLEHEEGKILRA
QLEFNQVKADYERKLAEKDEEMEQAKRNHLRVVDSLQTSLDAETRSRNEALRLKKKMEGD
LNEMEIQLSHANRLAAEAQSHLKAAQTHLKDTQLQLDDVVRANEDLKENIAIVERRNNLL
QSELEELRAGVEQTERARKPAEQELIEASERVQLLHSQNTSLINQKKKMEVDISQLQTEV
EEAIQECRNAEEKAKKAITDAAMMAEELKKEQDTSAHLERMKKNMEQTIKDLQLRLDEAE
QLALKGGKKQLQKLEARVRELENELEAEQKRNAESVKGLRKSERRVKELSYQTEEDKKNL
LRLQDLVDKLQMKVKAYKRQAEEA------------------------------------
---------------
>KFO81747.1 Myosin-6, partial [Cuculus canorus]
--------LGAAAPFLREGQMERAVAQNRPFDPRSHCFVPHPQQEFIRGRLLSRQQGEAS
VQTTVTVKEADVYPENPPKFDKIEDMAMLTFLHEPAVLYNLKERYASWMIYTYSGLFCVV
VNPYKWLPVYNAEVVAAYRGKKRSEAPPHIFSVADNAYQNMLTDRENQSILITGESGAGK
TVNTKRVIQYFASIAALGDR-KKEASNSSKGTLEDQIIQANPALEAFGNAKTVRNDNSSR
FGKFIRIHFGATGKLASADIETYLLEKSRVIFQLKAERNYHIFYQILSNKKPELLEMLLV
TNNPYDYSYVSQGEVTVASIDDSEELLATDNAFDILGFTAEEKAGVYKLTGAILHFGNMK
FKQKQREEQAEPDGTEDADKAAYLMGLNSADLLKGLCHPRVKVGNEYVTKGQNVQQVSYS
IGALAKAVYEKMFNWMVVRINNSLATKQPRQYFIGVLDIAGFEIFDFNSFEQLCINFTNE
KLQQFFNHHMFVLEQEEYKKEGIEWEFIDFGMDLQACIDLIEKPMGIMSILEEECMFPKA
SDMTFKAKLYDNHLGKSANFGKPRNVKGKPEAHFSLVHYAGTVDYNILGWLEKNKDPLNE
TVVGLYQKSALKLLASLFSNYAGADAGGDGGKGKGAKKKGSSFQTVSALHRENLNKLMAN
LKTTHPHFVRCLIPNERKEPGVMDNPLVMHQLRCNGVLEGIRICRKGFPNRVLYGDFRQR
YRILNPAAIPEGQFIDSRKGAEKLLGSLDIDHSQYKFGHTKVFFKAGLLGLLEEMRDERL
SRIITRIQAQARGQLMRIEFKKILERRDALLVIQWNIRAFMGVKNWPWMKLYFKIKPLLK
SAETEKEMQNMKEEFGRLKEALEKSEARRKELEEKMVSMLQEKNDLQLQVQAEQDNLNDA
EERCDQLIKTKIQLEAKVKELTERLEDEEEMNAELTAKKRKLEDECSELKKDIDDLELTL
AKVEKEKHATENKVKNLTEEMAGLDETIAKLTKEKKTLQESHQQTLDDLQAEEDKVNTLS
KAKVKLEQQADDLEGSLEQEKKIRMDLERAKRKLEGDLKLTQENIMDLENDKQQLEEKLK
KKEFEIHQQNSKIEDEQALALQLQKKLKELQARIEELEEELEAERTGRAKVEKLRSELSR
ELEELSERLEEAGGATSVQMELTKKREAEFQKMRRDLEEATLQHEATAAALRKKHADSVA
ELSEQLDNLQRVKQKLEKEKSELKLELDDLSSNMEQLIKAKVGMEKVSRTLEDQAAEQRA
KLEETQRVLNDTNTQRAKLQTENGELSRQLEEKEALISQLTRGKQSYTQQMEDLKRQLEE
EMKAKNALVHTLQSARHDCDLLREQYEEETEAKAELQRSLSKANSEVAQWRTKYETDAIQ
RTEELEEAKKKLAQRLQEAEEAVEAVNAKCSSLEKTKHRLQNEIEDLMADVERSNAAAAT
LDKKQRNFDKILSEWKQKLEESQTELEASQKEARSLSTELFKLKNAYEESLEHLETFKRE
NKNLQEEISDLTEQLGASQKTIHELEKVRKQLDAEKLELQAALEEAEASLEHEEGKILRA
QLEFNQVKADYERKLAEKDEEMEQAKRNHLRVVDSLQTSLDAETRSRNEALRLKKKMEGD
LNEMEIQLGHANRIAAEAQKQVKTLQGYLKDTQLQLDDAVRVTEDLKENMAIVERRNNLL
QSELEELRAVVEQTERARKLAEQELIEASERVQLLHSQNTSLINQKKKMEADISQLQTEV
EEAVQECRNAEEKAKKAITDAAMMAEELKKEQDTSAHLERMKKNLEQTIKDLQLRLDEAE
QLALKGGKKQLQKLEARVRELENELEAEQKRNADSVKGLRKSERRVKELSYQTEEDKKNM
LRLQELVEKLQLKVKAYKRQAEEAEAQATTTLAKLRKVQQELEEAEERAASAESQVTQLR
AKSR--HLPAK----
>NXV79558.1 MYH6 protein, partial [Atlantisia rogersi]
----CEAALGEAAPYLRQGERERLAAQTRPFDPRSECFIPHPQQEFVRGRVLGRQGGDVT
VQTTVTVKEADVHQQNPPKFDKMEDMAMLTFLHEPAVLYNLKERYAAWMIYTYSGLFCVT
VNPYKWLPVYNPEVVAAYRGKKRSEAPPHIFSVSDNAYQNMLTASLMFSTICTGESGAGK
TVNTKRVIQYFASIAAIGDR-KKEASNSSKGTLEDQIIQANPALEAFGNAKTVRNDNSSR
FGKFIRIHFGATGKLASADIETYLLEKSRVIFQLKAERNYHIFYQILSNKKPELLEMLLI
TNNPYDYSYVSQGEVTVASIDDSEELLATDSAFDVLGFTAEEKAGVYKLTGAIVHLGNMK
FKQKQREEQAEPDGTEDADKSAYLMGLNSADLLKGLCHPRVKVGNEYVTKGQNVQQVYYS
IGALAKAVYEKMFNWMVLRINNSLETKQPRQYFIGVLDIAGFEIFDFNSFEQLCINFTNE
KLQQFFNHHMFVLEQEEYKKEGIEWEFIDFGMDLQACIDLIEKPMGIMSILEEECMFPKA
SDMTFKAKLYDNHLGKSANFGKPRNIKGKTEAHFSLVHYAGTVDYNILGWLEKNKDPLNE
TVVGLYQKSALKLLASLFSNYAGADAGGDGGKGKGAKKKGSSFQTVSALHRENLNKLMAN
LKTTHPHFVRCLIPNERKAPGVMDNPLVMHQLRCNGVLEGIRICRKGFPNRILYGDFRQR
YRILNPAAIPEGQFIDSRKGAEKLLGSLDIDHNQYKFGHTKVFFKAGLLGLLEEMRDERL
SRIITRIQAQARGQLMRIEFKKILERRDALLVIQWNVRAFMGVKNWPWMKLYFKIKPLLK
SAETEKEMQNMKEEFGRLKEALEKSETRRKELEEKMVSMLQEKNDLQLQVQAEQDNLNDA
EERCDQLIKNKIQLEAKVKELTERLEDEEEMNAELTAKKRKLEDECSELKKDIDDLELTL
AKVEKEKHATENKVKNLTEEMAGLDETITKLTKEKKALQEAHQQTLDDLQAEEDKVNTLT
KAKVKLEQQADDLEGSLEQEKKVRMDLERAKRKLEGDLKLTQENIMDLENDKQQLEEKLK
KKEFEIHQQNSKMEDEQALALQLQKKLKELQARIEELEEELEAERTGRAKVEKLRSDLSR
ELEEISERLEEAGGATSVQVELNKKREAEFQKMRRDLEEATLQHEATAAALRKKHADSVA
ELSEQIDNLQRIKQKLEKEKSELKLELDDLGSNMEQLIKAKVGMEKVSRTMEDQAAEHRT
KLEETQRVLNDTSAQRAKLQTENGELSRQLEEKEALISQLTRGKQSYTQQMEDLKRQLEE
EMKAKNALAHALQSARHDCDLLREQYEEETEAKAELQRLLSKANSEVAQWRTKYETDAIQ
RTEELEEAKKKLAQRLQEAEEAVEAVNAKCSSLEKTKHRLQNEIEDLMADLERSNVAAAT
LDKKQRNFDKILAEWKQKLEESQTELEASQKEARSLSTELFKLKNAYEESLEHLETFKRE
NKNLQEEISDLTEQLGATHKTIHELEKARKQLDAEKLELQAALEEAEASLEHEEGKILRA
QLEFNQVKADYERKVAEKDEEIEQTKRNHLRAVDSLQTSLDAETRSRNEALRLKKKMEGD
LNEMEIQLGHANRVAAEAQKQVKTLQGYLKDTQLQLDDVVRVNEDLKENVAIVERRNNLL
QSELEELRAVVEQTERARKLAEQELIEASERVQLLHSQNTSLINQKKKMEADIYQLQAEV
EEAIQECRNAEEKAKKAITDAAMMAEELKKEQDTSAHLERMKKNTEQTVKDLQLRLDEAE
QLALKGGKKQLQKLEARVRELENELEAEQKRNAESVKGLRKSERRVKELSYQSEEDRKNL
LRLQDLVDKLQLKVKAYKRQAEEAEEQANANLAKFRKAQHELDEAEERADIAESQVNKLR
AKSR--DVGTKVGTD
>XP_010209579.1 PREDICTED: myosin-6, partial [Tinamus guttatus]
MGDAALAEFGAAAPFLRKSEQERLEAQTRPFDLRADCFVPDERHEFVRGRVVARDGATVT
VQTTVTVKEADVHQQNPPKFDKIEDMAMLTFLHEPAVLYNLKERYAAWMIYTYSGLFCVT
VNPYKWLPVYNAEVVAAYRGKKRSEAPPHIFSISDNAYQNMLTDRENQSILITGESGAGK
TVNTKRVIQYFASIAAIGDR-KKEAANSSKGTLEDQIIQANPALEAFGNAKTVRNDNSSR
FGKFIRIHFGATGKLASADIETYLLEKSRVIFQLKAERNYHIFYQILSNKKPELLETLLI
TNNPYDYSYVSQGEVTVASIDDSEELMATDSAFDVLGFTAEEKAGVYKLTGAIMHFGNMK
FKQKQREEQAEPDGTEDADKSAYLMGLNSADLLKGLCHPRVKVGNEYVTKGQNVQQVYYS
IGALAKAVYEKMFNWMVVRINNSLETKQPRQYFIGVLDIAGFEIFDFNSFEQLCINFTNE
KLQQFFNHHMFVLEQEEYKKEGIEWEFIDFGMDLQACIDLIEKPMGIMSILEEECMFPKA
SDMTFKAKLYDNHLGKSANFGKPRNVKGKPEAHFSLVHYAGTVDYNILGWLEKNKDPLNE
TVVGLYQKSALKLLASLFSNYASTDAGGDSSKGKGAKKKGSSFQTVSALHRENLNKLMAN
LKTTHPHFVRCLIPNERKAPGVMDNPLVMHQLRCNGVLEGIRICRKGFPNRILYGDFRQR
YRILNPAAIPEGQFIDSRKGAEKLLGSLDIDHNQYKFGHTKVFFKAGLLGHLEEMRDERL
SRIITRIQAQARGQLMRIEFKKILERRDALLVIQWNIRAFMGVKNWPWMKLYFKIKPLLK
SAETEKEMQTMKEEFGRLKEALEKSETRRKELEEKMVSMLQEKNDLQLQVQAEQDNLNDA
EERCDQLIKNKIQLEAKVKELTERLEDEEEMNAELTAKKRKLEDECSELKKDIDDLELTL
AKVEKEKHATENKVKNLTEEMAGLDEIIAKLTKEKKALQEAHQQALDDLQVEEDKVNTLS
KAKVKLEQQADDLEGSLEQEKKMRMDLERAKRKLEGDLKLTQENIMDLENDKQQLEEKLK
KKDFEINQQNSKIEDEQALALQLQKKLKELQARIEELEEELEAERTGRAKVEKLRSELSR
ELEEISERLEEAGGATSVQLELNKKREAEFQKMRRDLEEATLQHEATAAALRKKHADSVA
ELGEQIDNLQRVKQKLEKEKSELKLELDDVGSSMEQLVKAKVGMEKLCRTLEDQASEHRA
KLEETQRALNDTSTQRAKLQTENGELSRQLEEKEALISQLTRGKQSYTQQMEDLKRQLEE
EAKAKNALAHALQSARHDCDLLREQYEEEMEAKAELQRSLSKANSEVAQWRTKYETDAIQ
RTEELEEAKKKLAQRLQEAEEAVEAVNAKCSSLEKTKHRLQNEIEDLMVDLERSNAAAAA
LDKKQRNFDKILSEWKQKFEESQTELEASQKEARALSTELFKLKNAYEEALEHLETFKRE
NKNLQEEISDLTEQLSASHKTIHELEKVRKQLDAEKLDLQAALEEAEASLEHEEGKILRA
QLEFNQVKADYERKLAEKDEEMEQAKRNHLRVVDSLQTSLDAETRSRNEALRLKKKMEGD
LNEMEIQLSHANRLAAEGQKQMKTLQGNLKDTQLQLDDVVRANEDLKENIAIVERRNNLL
QAELEELRAVVEQTERARKLAEQELIEASERVQLLHSQNTSLINQKKKMEADIAQLQTEV
EEALQECHNAEEKAKKAITDAAMMAEELKKEQDTSAHLERMKKNMEQTIKDLQLRLDEAE
QLALKGGKKQLQKLETRVRELENELEAEQKRNAESVKGLRKSERRMKELSYQAEEDRKNL
LRLQDLVDKLQLKVKAYKRQAEEA------------------------------------
---------------
>XP_030121584.3 myosin-6 [Taeniopygia guttata]
MADAVLAALGAAAPFLRPGERERLAAQTRPFDPRSECFIPHPREEFIRGRVMGRQGGEAT
VQTTVTVKEADIHQQNPPKFDKIEDMAMLTFLHEPAVLYNLKERYASWLIYTYSGLFCVT
VNPYKWLPVYNAEVVAAYRGKKRSEAPPHIFSISDNAYQNMLTDRENQSILITGESGAGK
TVNTKRVIQYFASIAAIGDR-KKEVTNSSKGTLEDQIIQANPALEAFGNAKTLRNDNSSR
FGKFIRIHFGATGKLASADIETYLLEKSRVIFQLKAERNYHIFYQILSNKKPELLEMLLI
TNNPYDYSYVSQGEVTVASIDDSEELLATDSAFDVLGFTAEEKAGVYKLTGAIMHFGNMK
FKQKQREEQAEPDGTEDADKSAYLMGLNSADLLKGLCHPRVKVGNEYVTKGQNVQQVYYS
IGALAKAVYEKMFNWMVVRINNSLDTKQPRQYFIGVLDIAGFEIFDFNSFEQLCINFTNE
KLQQFFNHHMFVLEQEEYKKEGIEWEFIDFGMDLQACIDLIEKPMGIMSILEEECMFPKA
SDMTFKAKLFDNHLGKSANFGKPRNVKGKPEAHFSLVHYAGTVDYNIIGWLEKNKDPLNE
TVVGLYQKSALKLLANLFSNYAGADAGGDGGKGKGAKKKGSSFQTVSALHRENLNKLMAN
LKTTHPHFVRCIIPNERKEPGVMDNPLVMHQLRCNGVLEGIRICRKGFPNRILYGDFRQR
YRILNPAAIPEGQFIDSRKGAEKLLGSIDIDHNQYKFGHTKVFFKAGLLGLLEEMRDERL
SRIITRIQAQARGQLMRIEFKKILERRDSLLVIQWNIRAFMGVKNWPWMKLYFKIKPLLK
SAETEKEMQNMKEEFGRLKEALEKSETRRKELEEKMVSMLQEKNDLQLQVQAEQDNLNDA
EERCDQLIKNKIQLEAKVKELTERLEDEEEMNAELTARKRKLEDECSELKKDIDDLELTL
AKVEKEKHATENKVKNLTEEMAGLDETIAKLTKEKKALQESHQQTLDDLQAEEDKVNTLT
KAKLKMEQQVDDLEGSLEQEKKVRMDLERAKRKLEGDLKLTQENIMDLENDKQQLEEKLK
KKEFEINQQNSKVEDEQALALQLQKKLKELQARIEELEEELEAERTGRAKVEKLRSDLSR
ELEEISERLEEAGGVTSVQIELNKKREAEFQKMRRDLEEATLQHEATAAVLRKKHADSVA
ELSEQIDNLQRVKQKLEKEKSDLKLELDDLSSNMEQLIKAKVGMEKISRTMEDQAAEHRA
KLEETQRVLNDTSTQRAKLQTENGELSRQLEEKEALVSQLTRGKQSYTQQIEDLKRQLEE
EMKAKNALAHALQSARHDCDLLREQYEEETEAKAELQRSLSKANSEVAQWRTKYETDAIQ
RTEELEEAKKKLAQRLQEAEEAVEAVNAKCSSLEKTKHRLQNEIEDLMADVERSNAAAAA
LDKKQRNFDKILSEWKQKFEESQMELEASQKEARSFSTELFKLKNAYEESLEHLETFKRE
NKNLQEEISDLTEQLGGSHKTIHELEKVRKQLDAEKLELQAALEEAEASLEHEEGKILRA
QLEFNQVKADYERKLAEKDEEMEQAKRNHLRVVDSLQTSLDAETRSRNEALRLKKKMEGD
LNEMEIQLSHANRVAAEAQSHLKGAQAHLKDTQLQLDDVVRANEDLKENIAIVERRNNLL
QSELEEMQAVVEQTERARKLAEQELIEASERVQLLHSQNTSLINQKKKMEADISQLQTEV
EEAIQECRNAEEKAKKAITDAAMMAEELKKEQDTSAHLERMKKNMEQTIKDLQMRLDEAE
QLALKGGKKQLQKLEARVRELENELEAEQKRHAESVKGLRKSERRVKELSYQTEEDRKNM
VRLQDLVDKLQLKVKAYKRQAEEAEEQANTNLAKFRKAQHELDEAEERADIAESQVNKLR
AKSR--DIGAKKGLN
>NWU94383.1 MYH6 protein, partial [Upupa epops]
------SALGAAAPFLRASERERLAAQTRPFDPRAECFVPHPKQEFVRGKVLSREGGTAT
VETTVTVKEADIHPQNPPKFDKIEDMAMLTFLHEPAVLYNLKERYAAWMIYTYSGLFCVT
VNPYKWLPVYNAEVVAAYRGKKRSEAPPHIFSISDNAYQNMLTDRENQSILITGESGAGK
TVNTKRVIQYFATIAAIGDR-KKEATNSSKGTLEDQIIQANPALEAFGNAKTVRNDNSSR
FGKFIRIHFGATGKLASADIETYLLEKSRVIFQLKSERNYHIFYQILSNKKPELLEMLLI
TNNPYDYSYVSQGEVTVASIDDSEELLATDSAFDVLGFTGEEKAGVYKLTGAIMHFGNMK
FKQKQREEQAEPDGTEDADKSAYLMGLNSADLLKGLCHPRVKVGNEYVTKGQNVQQVYYS
IGALAKAVYEKMFNWMVVRINNSLETKQPRQYFIGVLDIAGFEIFDFNSFEQLCINFTNE
KLQQFFNHHMFVLEQEEYKKEGIEWEFIDFGMDLQACIDLIEKPMGIMSILEEECMFPKA
SDMTFKAKLYDNHLGKSANFGKPRNIKGKAEAHFSLTHYAGTVDYNILGWLEKNKDPLNE
TVVGLYQKSGLKLLASLFSNYAGADTGGDGGKGKGAKKKGSSFQTVSALHRENLNKLMAN
LKTTHPHFVRCLIPNERKAPGVMDNPLVMHQLRCNGVLEGIRICRKGFPNRILYGDFRQR
YRILNPAAIPEGQFIDSRKGAEKLLGSIDIDHNQYKFGHTKVFFKAGLLGLLEEMRDERL
SRIITRIQAQARGQLMRIEFKKILERRDALLVIQWNIRAFMGVKNWPWMKLYFKIKPLLK
SAETEKEMQNMKEEFGRLKEALEKSESRRKELEEKMVSMLQEKNDLQLQVQAEQDNLNDA
EERCDQLIKNKIQLEAKVKELTERLEDEEEMNAELTAKKRKLEDECSELKKDIDDLELTL
AKVEKEKHATENKVKNLTEEMAGLDETIAKLTKEKKALQEAHQQTLDDLQAEEDKVNTLT
KAKVKLEQQTDDLEGSLEQEKKVRMDLERAKRKLEGDLKLSQENIMDLENDKQQLEEKLK
KKEFEIHQQNSKIEDEQALALQLQKKLKELQARIEELEEELEAERTGRAKVEKLRSDLSR
ELEEISERLEEAGGATSVQLELNKKREAEFQKMRRDLEEATLQHEATAAALRKKHADSVA
ELGEQLDNLQRVKQKLEKEKSELKLELDDLSSNMEQLIKAKVSMEKVSRTMEDQAAEHRA
KLEETQRVLNDTNTQRAKLQTENGELSRQLEEKEALISQLTRGKQSYTQQMEDLKRQLEE
EMKAKNALAHALQSARHDCDLLREQYEEETEAKAELQRSLSKANSEVAQWRTKYETDAIQ
RTEELEEAKKKLAQRLQEAEEAVEAVNAKCSSLEKTKHRLQNEIEDLMADLERSNAAAAA
LDKKQRNFDKIVAEWKQKFEESQTELEASQKEARTLSTELFKLKNSYEESLEHLETFKRE
NKNLQEEISDLTEQLGTSQKTIHELEKVRKQLDAEKLELQAALEEAEASLEHEEGKILRA
QLEFNQVKADYERKLAEKDEEMEQAKRNHLRVVDSLQTSLDAETRSRNEALRLKKKMEGD
LNEMEIQLGHANRVAAEAQKQVKTLQGLLKDTQLQLDDSVRVTEDLKENIAIVERRNNLL
QAELEELRAVVEQTERARKLAEQELIEASERVQLLHSQNTSLINQKKKMEGDISQLQSEV
EEAVQECRNAEEKAKKAITDAAMMAEELKKEQDTSAHLERMKKNMEQTIKDLQLRLDEAE
QLALKGGKKQLQKLEARVRDLENELEAEQKRNAESVKGLRKSERRVKELSYQAEEDKKNL
LRLQELVDKLQMKVKAYKRQAEEAEEQANTNLAKFRKAQHELDEAEERADIAESQVNKLR
AKSR--DIGAKVG--
>KFO99078.1 Myosin-6, partial [Calypte anna]
------------------------------------------------------------
---TVTVKEADVHQQNPPKFDKIEDMAMLTFLHEPAVLYNLKERYAAWMIYTYSGLFCVT
VNPYKWLPVYNAEVVAAYRGKKRSEAPPHIFSISDNAYQNMLTDRENQSVLITGESGAGK
TVNTKRVIQYFATIAAIGDR-KKEAANSSKGTLEDQIIQANPALEAFGNAKTVRNDNSSR
FGKFIRIHFGATGKLASADIETYLLEKSRVIFQLKSERNYHIFYQILSNKKPELLEMLLI
TNNPYDYSYVSQGEVTVASIDDSEELLATDSAFDVLGFTAEEKAGVYKLTGAIMHFGNMK
FKQKQREEQAEADGTEDADKSAYLMGLNSADLLKGLCHPRVKVGNEYVTKGQNVQQVYYS
IGALAKSVYEKMFNWMVVRINNSLETKQPRQYFIGVLDIAGFEIFDFNSFEQLCINFTNE
KLQQFFNHHMFVLEQEEYKKEGIEWEFIDFGMDLQACIDLIEKPMGIMSILEEECMFPKA
SDMTFKAKLYDNHLGKSSNFGKPRNIKGKTEAHFSLTHYAGTVDYNILGWLEKNKDPLNE
TVVGLYQKSALKLLANLFSNYAGTEAGGDGGKGKGAKKKGSSFQTVSALHRENLNKLMTN
LKTTHPHFVRCLIPNERKESGVMDNALVMHQLRCNGVLEGIRICRKGFPNRILYGDFRQR
YRILNPTAIPEGQFIDSRKGAEKLLGSIDIDHNQYKFGHTKVFFKAGLLGLLEEMRDERL
SRIITRIQAQARGQLMRIEFKKILERRDALLVIQWNIRAFMGVKNWPWMKLYFKIKPLLK
SAETEKEMQNMKEEFGRLKEALEKSEARRKELEEKMVSMLQEKNDLQLQVQAEQDNLNDA
EERCDQLIKNKIQLEAKVKELTERLEDEEEMNAELTAKKRKLEDECSELKKDIDDLELTL
AKVEKEKHATENKVKNLTEEMAGLDETIAKLTKEKKALQEAHQQALDDLQAEEDKVNTLT
KAKVKLEQQADDLEGSLEQEKKIRMDLERAKRKLEGDLKLTQENIMDLENDKQQLEEKLK
KKDFEIHQQNSKIEDEQALALQLQKKLKELQARIEELEEELEAERTGRAKVEKLRSDLSR
ELEEISERLEEAGGATSVQLELNKKREAEFQKMRRDLEEATLQHEATAAALRKKHADSVA
ELSEQLDNLQRVKQKLEKEKSELKLELDDLSSNMEQLIKAKVGMEKVSRTLEDQAAEHRA
KLEETQRVLNDTNTQRAKLQTENGGMSRQLEEKEALISQLTRGKQSYTQQMEDLKRQLEE
EMKAKNALAHALQSARHDCDLLREQYEEETEAKAELQRSLSKANSEVAQWRTKYETDAIQ
RTEELEEAKKKLAQRLQEAEEAVEAVNAKCSSLEKTKHRLQNEIEDLMADVERSNAAAAS
LDKKQRNFDKILSEWKLKFEESQTELEASQKEARSLSTELFKLKNAYEESLEHLETFKRE
NKNLQEEISDLTEQLGASHKTIHELEKVRKQLDAEKLELQAALEEAEASLEHEEGKILRA
QLEFNQVKADYERKLAEKDEEMEQAKRNHLRVVDSLQTSLDAETRSRNEALRLKKKMEGD
LNEMEIQLSHANRSAAEAQSHLKGAQTHLKDTQLQLDDVVRANEDLKENIAIVERRNNLL
QAELEELRAVVEQTERARKLAEQELIEASERVQLLHSQNTSLINQKKKMEGDISQLQTEV
EEAIQECRNAEEKAKKAITDAAMMAEELKKEQDTSAHLERMKKNMEQTIKDLQLRLDEAE
QLALKGGKKQLQKLEARVRELENELEAEQKRNTESIKGLRKSERRVKELSYQTEEDKKNL
LRLQDLVDKLQMKVKAYKRQAEEAEEQANTNLAKFRKAQHELEEAEERADIAESQVNKLR
AKSR--DMGTKVGPD
